# Supplementary material for: Ethyl {4-[(1,5-dimethyl-2,4-dioxo-2,3,4,5-tetra­hydro-1H-1,5-benzo­diazepin-3-yl)meth­yl]-1,2,3-triazol-1-yl}acetate
Source: Acta Crystallogr Sect E Struct Rep Online. 2010 Oct 31;66(Pt 11):o3039. doi: 10.1107/S1600536810044120 (PMC3009227; doi:10.1107/S1600536810044120)
Supplement: Supplementary file 2 [file e-66-o3039-Isup2.hkl]

# 
# h,k,l, Fc-squared, Fo-squared, sigma(Fo-squared) and status flag 
# 
data_I
_shelx_title '  P21/c' 
_shelx_refln_list_code          4 
_shelx_F_calc_maximum      175.46 
_exptl_crystal_F_000       784.00 
_reflns_d_resolution_high  0.7697 
 
loop_ 
 _symmetry_equiv_pos_as_xyz 
 'x, y, z' 
 '-x, y+1/2, -z+1/2' 
 '-x, -y, -z' 
 'x, -y-1/2, z-1/2' 
 
_cell_length_a     8.5452 
_cell_length_b    15.9993 
_cell_length_c    13.9215 
_cell_angle_alpha  90.000 
_cell_angle_beta  106.853 
_cell_angle_gamma  90.000 
 
_shelx_F_squared_multiplier     1.000 
 
loop_ 
 _refln_index_h 
 _refln_index_k 
 _refln_index_l 
 _refln_F_squared_calc 
 _refln_F_squared_meas 
 _refln_F_squared_sigma 
 _refln_observed_status 
   3   0   0    12081.90    11935.04    274.43 o 
   4   0   0     3434.30     3418.10     71.28 o 
   5   0   0      270.17      285.23     17.02 o 
   6   0   0      205.68      301.72     19.07 o 
   7   0   0      347.68      377.02     23.45 o 
   8   0   0       87.67      113.00     16.46 o 
  10   0   0       14.87       38.79     14.41 o 
   2   1   0       97.55       94.46      4.04 o 
   3   1   0      838.04      834.80     14.28 o 
   4   1   0      741.11      709.69     13.67 o 
   5   1   0      475.53      469.71     15.87 o 
   6   1   0        5.41        4.65      3.91 o 
   7   1   0     1837.54     1848.64     39.25 o 
   8   1   0      484.95      463.21     12.48 o 
   9   1   0       73.23       67.72     10.85 o 
  10   1   0       12.99        5.30     15.60 o 
   1   2   0      404.91      186.54      7.83 o 
   2   2   0     5318.13     5168.67     65.63 o 
   3   2   0      519.35      511.61      6.97 o 
   4   2   0      352.49      355.87      7.27 o 
   5   2   0     1179.77     1214.31     17.71 o 
   6   2   0      108.28      102.29      5.97 o 
   7   2   0       66.23       64.68      4.63 o 
   8   2   0      137.20      147.56     11.13 o 
   9   2   0       17.09       21.66      8.22 o 
  10   2   0        0.02       -1.24      7.63 o 
   2   3   0      778.19      824.69      8.05 o 
   3   3   0     1033.77     1062.96     12.62 o 
   4   3   0      238.88      281.13      6.61 o 
   5   3   0      463.28      496.47      9.68 o 
   6   3   0        5.49        3.63      2.70 o 
   7   3   0     1532.16     1527.36     30.92 o 
   8   3   0      737.57      715.83     25.75 o 
   9   3   0      151.33      149.33     13.99 o 
  10   3   0        1.47        3.07      8.44 o 
   1   4   0     5467.82     4744.21    130.02 o 
   2   4   0        0.10       -1.20      0.80 o 
   3   4   0      437.96      445.94      4.97 o 
   4   4   0     1370.94     1450.87     16.85 o 
   5   4   0      119.23      128.38      3.10 o 
   6   4   0        2.98        6.28      1.54 o 
   7   4   0       48.77       47.41      3.26 o 
   8   4   0      104.15      109.49      7.29 o 
   9   4   0        5.06       -1.34      9.89 o 
   1   5   0        1.66       -0.57      0.98 o 
   2   5   0      312.24      327.61      4.07 o 
   3   5   0      356.95      395.29      5.03 o 
   4   5   0       21.46       33.67      2.06 o 
   5   5   0       25.51       33.78      2.42 o 
   6   5   0        1.44        2.09      1.73 o 
   7   5   0      174.55      169.50      6.13 o 
   8   5   0      112.26      119.52      6.03 o 
   9   5   0        0.08       -5.66      4.40 o 
   0   6   0      110.69      188.63      7.21 o 
   1   6   0      430.95      458.81      5.77 o 
   2   6   0     1217.59     1278.70     13.30 o 
   3   6   0     1315.45     1358.77     12.75 o 
   4   6   0      286.73      345.87      4.68 o 
   5   6   0      361.35      386.19      6.49 o 
   6   6   0       77.94      106.59      4.25 o 
   7   6   0        0.89        3.82      3.76 o 
   8   6   0       12.03       12.99      3.36 o 
   9   6   0        2.16        2.38      8.94 o 
   1   7   0        5.56        0.05      1.97 o 
   2   7   0     1348.90     1269.95     14.33 o 
   3   7   0      484.05      494.84      6.57 o 
   4   7   0      179.68      190.57      3.79 o 
   5   7   0      153.70      163.14      4.38 o 
   6   7   0       55.40       51.28      5.25 o 
   7   7   0       96.65      111.90      6.80 o 
   8   7   0      414.03      416.51     10.91 o 
   9   7   0       32.87       44.71      7.90 o 
   0   8   0     6910.02     7189.51    204.93 o 
   1   8   0      930.92     1038.48     17.92 o 
   2   8   0       45.52       59.04      3.03 o 
   3   8   0       77.69       76.39      2.74 o 
   4   8   0      445.04      444.84      7.00 o 
   5   8   0       16.18       15.21      1.95 o 
   6   8   0       30.08       23.85      3.71 o 
   7   8   0      121.32      122.66      6.29 o 
   8   8   0       49.67       62.58      5.16 o 
   9   8   0        0.00        3.79      6.18 o 
   1   9   0       93.64      111.58      4.49 o 
   2   9   0       34.03       37.21      2.71 o 
   3   9   0        0.80        2.36      1.68 o 
   4   9   0       30.10       30.61      2.16 o 
   5   9   0        5.49        5.82      2.02 o 
   6   9   0        7.06        7.08      3.32 o 
   7   9   0      440.00      409.47     10.90 o 
   8   9   0       17.58       19.74      4.65 o 
   9   9   0      113.50      122.11     11.61 o 
   0  10   0     1708.52     1675.31     29.98 o 
   1  10   0      217.41      214.00      5.82 o 
   2  10   0        4.57        2.59      2.10 o 
   3  10   0        6.33        3.73      1.84 o 
   4  10   0      277.43      283.40      5.65 o 
   5  10   0      368.90      403.51      8.93 o 
   6  10   0       50.88       42.27      5.11 o 
   7  10   0        1.49        2.38      3.54 o 
   8  10   0       23.36       26.39      5.10 o 
   9  10   0        0.45        8.63      9.04 o 
   1  11   0       50.87       63.94      3.87 o 
   2  11   0       54.93       43.58      3.31 o 
   3  11   0      176.54      183.98      4.59 o 
   4  11   0       27.49       34.19      2.67 o 
   5  11   0      287.08      298.15      7.96 o 
   6  11   0       64.67       68.33      6.36 o 
   7  11   0      205.56      209.39      9.84 o 
   8  11   0      231.69      249.73     11.24 o 
   9  11   0       56.93       67.40     12.56 o 
   0  12   0     2737.52     3192.14     54.29 o 
   1  12   0        1.42       -1.29      1.97 o 
   2  12   0       22.43       21.56      2.88 o 
   3  12   0        0.94       34.57      5.78 o 
   4  12   0       10.75        9.86      2.80 o 
   5  12   0        0.05       -3.79      3.85 o 
   6  12   0       27.11       21.63      5.25 o 
   7  12   0        0.06       -2.09      4.33 o 
   8  12   0        6.17        6.59      5.12 o 
   1  13   0       40.91       40.76      3.77 o 
   2  13   0       12.63        6.18      2.78 o 
   3  13   0      131.33      133.06      5.43 o 
   4  13   0      144.06      136.40      6.93 o 
   5  13   0      252.92      260.74     10.70 o 
   6  13   0       89.70       94.71      7.71 o 
   7  13   0       18.14       27.56      5.80 o 
   8  13   0       97.40       94.71      8.59 o 
   0  14   0     1872.20     1980.95     53.67 o 
   1  14   0       31.10       29.48      2.98 o 
   2  14   0      517.89      544.34     11.71 o 
   3  14   0        3.85        1.60      3.59 o 
   4  14   0      182.59      203.91      8.82 o 
   5  14   0        5.97        4.73      4.60 o 
   6  14   0       43.34       44.24      6.41 o 
   7  14   0        5.65        8.02      5.52 o 
   1  15   0       18.57       18.50      3.69 o 
   2  15   0        5.22        3.73      3.99 o 
   3  15   0        0.67       -0.75      3.22 o 
   4  15   0       46.58       45.36      5.26 o 
   5  15   0       13.90       22.22      5.52 o 
   6  15   0        0.04        2.55      5.07 o 
   7  15   0       11.59        1.91      5.51 o 
   0  16   0      354.08      369.83     15.89 o 
   1  16   0       88.14       98.06      6.81 o 
   2  16   0      118.52      116.36      6.23 o 
   3  16   0      352.75      356.42     12.21 o 
   4  16   0       18.31       14.31      4.40 o 
   5  16   0       71.75       68.81      7.49 o 
   6  16   0       35.57       36.49      6.61 o 
   1  17   0       43.65       45.14      5.54 o 
   2  17   0       87.97       95.34      6.92 o 
   3  17   0       26.92       34.73      6.13 o 
   4  17   0       57.34       54.06      7.02 o 
   5  17   0        6.88       -0.91      5.12 o 
   6  17   0        2.87        8.86      5.74 o 
   0  18   0       23.79       26.03     13.59 o 
   1  18   0        0.01       -0.80      4.05 o 
   2  18   0        9.45       17.02      4.92 o 
   3  18   0       21.97       20.09      6.29 o 
   4  18   0       32.02       51.84      9.87 o 
   5  18   0       60.23       62.60      9.63 o 
   1  19   0        1.37       -2.95      4.15 o 
   2  19   0        8.96        8.56      9.60 o 
   3  19   0        8.32        0.12      5.34 o 
   4  19   0        1.26        4.36      6.97 o 
   0  20   0       11.81       18.82      7.80 o 
   1  20   0       19.79       27.29      5.66 o 
   2  20   0        0.58       -7.87      5.25 o 
 -10   1   1      641.13      654.80     29.81 o 
  -9   1   1        5.11       -4.70      6.76 o 
  -8   1   1      279.42      290.26     17.67 o 
  -7   1   1       17.49       17.52      6.53 o 
  -6   1   1       30.28       30.50      6.25 o 
  -5   1   1        1.21       -4.76      4.22 o 
  -4   1   1      435.32      481.61     15.09 o 
  -3   1   1      498.18      475.00      9.69 o 
  -1   1   1       18.40        2.03      1.15 o 
   2   1   1    10185.64    10267.23    124.44 o 
   3   1   1     2089.85     2082.58     24.62 o 
   4   1   1      835.97      891.22     11.96 o 
   5   1   1     2590.25     2506.91     36.50 o 
   6   1   1     3202.09     3140.87     45.81 o 
   7   1   1      941.11      912.17     15.16 o 
   8   1   1       23.58       20.19      3.71 o 
   9   1   1       10.36        9.34      6.14 o 
  10   1   1      543.91      564.13     27.56 o 
 -10   2   1       97.10       80.75     13.40 o 
  -9   2   1      208.65      173.60     26.69 o 
  -8   2   1        8.23        4.51      3.31 o 
  -7   2   1      423.55      377.34     13.27 o 
  -6   2   1        1.51        2.11      2.80 o 
  -5   2   1     2689.47     2822.12     41.79 o 
  -4   2   1      992.28      953.62     12.96 o 
  -3   2   1     2631.69     2613.46     31.14 o 
  -2   2   1    30787.39    28481.21    295.18 o 
   2   2   1     7753.09     7130.97     61.92 o 
   3   2   1      233.97      239.78      4.11 o 
   4   2   1      653.13      693.59     10.73 o 
   5   2   1      371.93      386.85      7.40 o 
   6   2   1      576.40      561.32     10.11 o 
   7   2   1        9.70       16.19      3.39 o 
   8   2   1      268.32      265.51     12.01 o 
   9   2   1       29.03       26.78      8.72 o 
  10   2   1        0.17       11.97      8.71 o 
 -10   3   1        2.39        0.13      8.00 o 
  -9   3   1        9.34       -0.65      9.71 o 
  -8   3   1        7.44        7.80      3.73 o 
  -7   3   1      205.58      204.84     10.28 o 
  -6   3   1      139.28      130.29      6.16 o 
  -5   3   1      889.03      872.48     14.96 o 
  -4   3   1        1.11        1.50      1.74 o 
  -3   3   1      270.41      263.95      4.26 o 
  -2   3   1     3408.10     3236.67     30.65 o 
  -1   3   1       66.83       46.24      3.29 o 
   1   3   1       40.73       35.52      4.52 o 
   2   3   1     1845.31     1908.57     17.32 o 
   3   3   1     1391.15     1432.53     15.26 o 
   4   3   1      242.99      232.54      3.91 o 
   5   3   1        1.92        1.98      1.19 o 
   6   3   1     1342.84     1357.30     16.45 o 
   7   3   1       44.38       54.87      3.49 o 
   8   3   1       23.95       38.06      5.14 o 
   9   3   1        0.31        7.44      7.46 o 
  10   3   1        2.41       -1.26     11.74 o 
 -10   4   1       10.11        0.65     11.65 o 
  -9   4   1       33.45       20.22     11.74 o 
  -8   4   1       61.30       68.24      6.13 o 
  -7   4   1      139.77      137.19      7.40 o 
  -6   4   1       13.07       11.14      2.13 o 
  -5   4   1      622.41      630.45      9.40 o 
  -4   4   1     1857.38     2022.83     24.90 o 
  -3   4   1     1554.08     1591.13     15.26 o 
  -2   4   1     2318.61     2182.88     20.19 o 
  -1   4   1      639.62      518.48     17.61 o 
   1   4   1      609.25      599.38      7.39 o 
   2   4   1     1433.09     1415.24     12.11 o 
   3   4   1      302.44      291.58      3.91 o 
   4   4   1     1174.89     1173.49     13.19 o 
   5   4   1        1.14        1.12      1.34 o 
   6   4   1        7.97        8.25      2.27 o 
   7   4   1      200.77      192.71      7.36 o 
   8   4   1       35.58       40.17      3.87 o 
   9   4   1       15.36       12.69      7.92 o 
 -10   5   1       13.62       29.76     13.67 o 
  -9   5   1        3.48        0.11      5.99 o 
  -8   5   1        1.82        2.11      2.81 o 
  -7   5   1      203.46      203.78      6.35 o 
  -6   5   1        8.64        7.20      1.79 o 
  -5   5   1      100.56      107.88      3.69 o 
  -4   5   1       40.40       36.01      2.32 o 
  -3   5   1     3791.19     4050.10     35.00 o 
  -2   5   1       67.91       66.58      1.87 o 
  -1   5   1       68.04       61.81      2.01 o 
   0   5   1     4911.48     4972.71     45.54 o 
   1   5   1     3535.33     3506.74     32.97 o 
   2   5   1      739.32      775.21      7.29 o 
   3   5   1      209.13      209.06      3.59 o 
   4   5   1        0.00        0.60      1.47 o 
   5   5   1      461.85      451.99      7.02 o 
   6   5   1     2166.27     2183.08     31.95 o 
   7   5   1        4.71        3.42      4.84 o 
   8   5   1       12.27       12.36      3.35 o 
   9   5   1       16.21       12.59      5.95 o 
  -9   6   1       25.70       32.77      6.77 o 
  -8   6   1        0.11        0.75      2.86 o 
  -7   6   1      342.07      372.91      9.30 o 
  -6   6   1        0.05       -0.39      1.91 o 
  -5   6   1       29.50       23.60      2.07 o 
  -4   6   1      398.18      347.81      4.74 o 
  -3   6   1       77.94       84.48      2.34 o 
  -2   6   1     9315.02     9550.46     83.34 o 
  -1   6   1        4.27        8.60      1.37 o 
   0   6   1      154.74      116.43      2.65 o 
   1   6   1      103.36      100.78      2.88 o 
   2   6   1      256.96      238.01      3.71 o 
   3   6   1       86.10       90.36      2.39 o 
   4   6   1      453.15      445.80      7.91 o 
   5   6   1       82.24       83.77      3.17 o 
   6   6   1      202.24      194.03      6.65 o 
   7   6   1       20.66       15.61      3.43 o 
   8   6   1       37.85       35.35      6.15 o 
   9   6   1        0.17        3.56      5.74 o 
  -9   7   1        5.59       -1.64      4.84 o 
  -8   7   1       12.20       10.81      3.42 o 
  -7   7   1       47.25       44.89      4.13 o 
  -6   7   1        1.13       -1.66      3.20 o 
  -5   7   1        8.68       11.33      2.03 o 
  -4   7   1       33.82       32.87      1.97 o 
  -3   7   1       28.10       19.99      1.89 o 
  -2   7   1       18.44       16.31      1.98 o 
  -1   7   1       21.06       25.27      2.41 o 
   0   7   1      574.64      577.43      9.41 o 
   1   7   1       47.22       38.92      3.03 o 
   2   7   1      332.17      346.38      5.21 o 
   3   7   1      335.72      359.86      5.15 o 
   4   7   1      111.83      127.99      3.33 o 
   5   7   1     1077.57     1075.58     14.02 o 
   6   7   1      544.45      516.61     11.67 o 
   7   7   1       28.23       30.09      3.97 o 
   8   7   1       11.87       14.89      4.93 o 
   9   7   1       39.69       43.23      7.65 o 
  -9   8   1       46.40       55.03      8.21 o 
  -8   8   1        9.64        9.55      3.68 o 
  -7   8   1      551.81      511.83     16.73 o 
  -6   8   1       23.54       30.83      3.87 o 
  -5   8   1      104.96      111.66      3.41 o 
  -4   8   1      118.99      117.57      2.93 o 
  -3   8   1     1052.96     1048.17     13.38 o 
  -2   8   1      151.29      152.98      5.85 o 
  -1   8   1       12.41        6.03      2.35 o 
   0   8   1      150.05      117.67      4.12 o 
   1   8   1     1457.66     1438.49     22.56 o 
   2   8   1      216.11      232.88      5.19 o 
   3   8   1      117.60      123.36      3.31 o 
   4   8   1       67.36       69.86      2.90 o 
   5   8   1       54.34       51.84      2.60 o 
   6   8   1       78.24       75.93      4.97 o 
   7   8   1        0.06        0.18      3.32 o 
   8   8   1       83.32       79.45      6.41 o 
   9   8   1        0.07        2.84      6.12 o 
  -9   9   1        2.47       -2.76      5.87 o 
  -8   9   1       32.23       21.17      4.28 o 
  -7   9   1        1.59       -5.39      3.60 o 
  -6   9   1        8.13        4.85      3.25 o 
  -5   9   1        1.59        0.27      1.83 o 
  -4   9   1       24.92       19.43      2.06 o 
  -3   9   1     1007.39     1060.33     14.92 o 
  -2   9   1        0.23       -2.04      1.91 o 
  -1   9   1      431.41      405.13      7.96 o 
   0   9   1      329.15      305.25      6.82 o 
   1   9   1      348.37      342.61     11.95 o 
   2   9   1        4.94        3.21      1.89 o 
   3   9   1      340.87      327.01      6.58 o 
   4   9   1       22.86       25.86      2.49 o 
   5   9   1      233.77      247.13      6.43 o 
   6   9   1      973.17      964.02     18.50 o 
   7   9   1      143.46      120.77      7.45 o 
   8   9   1       21.01       26.25      5.41 o 
   9   9   1        0.06       -3.08      6.28 o 
  -9  10   1       25.27       27.12      7.77 o 
  -8  10   1       12.36       13.61      7.68 o 
  -7  10   1       75.33       56.10      5.11 o 
  -6  10   1       26.51       24.12      3.88 o 
  -5  10   1       78.12       74.09      3.93 o 
  -4  10   1        8.82       12.98      2.16 o 
  -3  10   1     1517.63     1606.49     21.38 o 
  -2  10   1     1365.12     1303.25     17.81 o 
  -1  10   1     2574.12     2776.17     36.81 o 
   0  10   1       93.88       90.55      3.91 o 
   1  10   1        1.11       -1.61      2.31 o 
   2  10   1      652.41      606.88      9.95 o 
   3  10   1      108.71      124.68      4.55 o 
   4  10   1      260.35      245.81      5.93 o 
   5  10   1       60.07       63.85      5.81 o 
   6  10   1       41.57       43.83      5.47 o 
   7  10   1        0.65       -4.62      4.06 o 
   8  10   1        2.27        6.22      4.58 o 
   9  10   1        0.10        8.07      9.07 o 
  -9  11   1       23.15       23.42     10.77 o 
  -8  11   1       47.21       53.40      8.60 o 
  -7  11   1       15.38       18.40      4.99 o 
  -6  11   1      176.04      172.44      8.93 o 
  -5  11   1       18.71       20.98      3.32 o 
  -4  11   1      145.99      149.29      4.57 o 
  -3  11   1      393.08      390.97      7.89 o 
  -2  11   1      187.16      179.98      5.30 o 
  -1  11   1        5.07        9.26      2.54 o 
   0  11   1      632.32      648.01     12.69 o 
   1  11   1       69.98       70.73      4.09 o 
   2  11   1      148.36      157.20      5.00 o 
   3  11   1       21.24       16.13      2.73 o 
   4  11   1      399.93      421.57      8.26 o 
   5  11   1       47.90       46.15      5.53 o 
   6  11   1      138.37      131.01      8.19 o 
   7  11   1        5.36        5.72      6.36 o 
   8  11   1        1.85       -2.96      4.52 o 
  -8  12   1        0.06       -4.41      4.47 o 
  -7  12   1       11.46        2.46      5.15 o 
  -6  12   1       56.93       43.25      5.89 o 
  -5  12   1      334.49      335.24     16.57 o 
  -4  12   1       17.52       16.89      3.00 o 
  -3  12   1      176.15      187.37      5.80 o 
  -2  12   1     1202.17     1121.36     19.41 o 
  -1  12   1      141.27      118.41      5.18 o 
   0  12   1      178.13      197.95      5.27 o 
   1  12   1        0.02        5.43      2.77 o 
   2  12   1      399.40      397.04      8.12 o 
   3  12   1       98.40       98.58      4.60 o 
   4  12   1      197.54      185.71      7.48 o 
   5  12   1       98.00       88.68      7.13 o 
   6  12   1       81.72       71.75      6.93 o 
   7  12   1       92.88       99.39      9.21 o 
   8  12   1       11.97       10.07      6.02 o 
  -8  13   1        0.19        5.74      5.20 o 
  -7  13   1       47.69       52.03      8.07 o 
  -6  13   1        8.98        9.43      4.68 o 
  -5  13   1       64.01       69.64     12.21 o 
  -4  13   1        0.01        3.25      4.82 o 
  -3  13   1       50.54       57.27      4.44 o 
  -2  13   1       16.91       18.44      3.40 o 
  -1  13   1       55.59       61.41      4.26 o 
   0  13   1      106.17      116.86      4.46 o 
   1  13   1      144.87      143.77      6.03 o 
   2  13   1      486.89      485.62     10.96 o 
   3  13   1      549.79      533.24     10.19 o 
   4  13   1      166.02      178.51     12.08 o 
   5  13   1       81.25       85.48      7.29 o 
   6  13   1       58.22       65.90      6.94 o 
   7  13   1       68.47       67.99      9.64 o 
   8  13   1        1.06       -8.25      5.50 o 
  -8  14   1        2.41        7.28      6.00 o 
  -7  14   1        8.49       16.97      5.46 o 
  -6  14   1       18.39       15.77      5.20 o 
  -5  14   1       28.92       32.75      5.69 o 
  -4  14   1      246.70      238.05      8.71 o 
  -3  14   1       18.99       21.55      3.76 o 
  -2  14   1       23.65       13.70      3.42 o 
  -1  14   1       25.88       16.98      2.92 o 
   0  14   1      911.60      898.62     15.17 o 
   1  14   1      111.43      124.85      6.59 o 
   2  14   1      562.97      571.02     10.77 o 
   3  14   1       69.66       62.07      4.76 o 
   4  14   1        4.15       -1.57      3.64 o 
   5  14   1        5.06       13.75      5.20 o 
   6  14   1        9.42        1.52      5.86 o 
   7  14   1        2.90       -3.08      4.84 o 
  -7  15   1       43.34       50.19      7.07 o 
  -6  15   1       14.47       11.36      5.68 o 
  -5  15   1       85.17       85.92      8.67 o 
  -4  15   1       15.02        9.08      4.09 o 
  -3  15   1       10.23       10.33      3.49 o 
  -2  15   1      264.76      266.81      8.06 o 
  -1  15   1        0.05       -0.66      2.48 o 
   0  15   1       21.05       19.41      3.65 o 
   1  15   1      138.66      136.09      7.77 o 
   2  15   1      211.55      216.96      8.54 o 
   3  15   1      124.39      116.06      6.11 o 
   4  15   1        7.81        1.66      4.63 o 
   5  15   1       34.25       47.22      7.59 o 
   6  15   1       41.79       44.37      6.78 o 
   7  15   1       95.55       98.35      8.93 o 
  -6  16   1        0.04       -2.89      4.89 o 
  -5  16   1        2.02        3.10      5.00 o 
  -4  16   1       76.16       85.49      6.51 o 
  -3  16   1        3.76        5.91      3.50 o 
  -2  16   1       62.06       57.60      4.91 o 
  -1  16   1       45.04       34.61      5.00 o 
   0  16   1        1.30        4.80      4.03 o 
   1  16   1        0.02       -1.07      3.31 o 
   2  16   1        0.02       -1.14      3.38 o 
   3  16   1        1.33       -2.65      3.90 o 
   4  16   1        1.80       -0.26      4.71 o 
   5  16   1        4.52        5.85      5.24 o 
   6  16   1       70.56       95.36      8.92 o 
  -6  17   1        0.86        0.90      5.35 o 
  -5  17   1       32.73       33.93      6.56 o 
  -4  17   1       15.49       23.56      7.07 o 
  -3  17   1       23.15       22.21      5.62 o 
  -2  17   1        0.79       -0.29      3.90 o 
  -1  17   1        7.21        9.89      4.49 o 
   0  17   1       70.63       73.80      6.34 o 
   1  17   1       29.40       41.50      5.53 o 
   2  17   1       12.65       14.56      4.44 o 
   3  17   1       80.31       69.64      6.48 o 
   4  17   1        3.41        2.90      4.91 o 
   5  17   1       27.64       33.81      6.62 o 
  -5  18   1       12.23       12.64      7.13 o 
  -4  18   1       62.35       69.16      9.42 o 
  -3  18   1        6.68        9.52      5.19 o 
  -2  18   1        5.88        4.18      4.31 o 
  -1  18   1       58.07       45.99      6.10 o 
   0  18   1       52.47       48.32      5.96 o 
   1  18   1       13.96       16.31      5.04 o 
   2  18   1      190.89      203.96      9.66 o 
   3  18   1        0.05       -6.14      4.73 o 
   4  18   1        0.02        5.58      6.74 o 
   5  18   1       32.42       29.37      8.04 o 
  -4  19   1        0.21        3.17      6.79 o 
  -3  19   1       15.39       13.21      5.78 o 
  -2  19   1       38.50       27.26      6.32 o 
  -1  19   1       31.29       32.06      5.56 o 
   0  19   1        0.52        4.12      4.43 o 
   1  19   1       17.91       20.96      5.34 o 
   2  19   1        1.77        7.02      5.35 o 
   3  19   1       31.84       26.08      6.54 o 
   4  19   1        0.06       -0.19      6.82 o 
  -3  20   1        0.28        5.02      7.10 o 
  -2  20   1       49.01       60.74      7.92 o 
  -1  20   1       87.60       83.07      7.44 o 
   0  20   1       41.61       40.69      6.16 o 
   1  20   1        9.62       -1.84      4.57 o 
   2  20   1       30.23       34.98      6.94 o 
 -10   0   2      330.04      314.51     29.64 o 
  -9   0   2      203.44      218.94     24.36 o 
  -8   0   2      699.78      648.89     37.21 o 
  -7   0   2      168.81      136.45     16.87 o 
  -6   0   2      169.18      183.58     16.87 o 
  -5   0   2     1677.15     1487.64     58.16 o 
  -4   0   2     1175.39     1214.77     31.12 o 
  -3   0   2      410.33      404.54     13.08 o 
  -2   0   2      324.15      345.70     16.23 o 
   1   0   2      133.29      130.82      6.10 o 
   2   0   2    19147.91    19334.82    374.37 o 
   3   0   2     1207.38     1175.26     25.29 o 
   4   0   2     2159.09     2039.29     42.56 o 
   5   0   2      646.82      616.34     15.67 o 
   6   0   2       48.03       68.13      7.03 o 
   7   0   2      967.48     1018.51     31.09 o 
   8   0   2      152.94      139.98     14.09 o 
   9   0   2      238.77      238.19     17.38 o 
  10   0   2       86.26       93.49     18.57 o 
 -10   1   2       89.21      110.25     14.06 o 
  -9   1   2       45.42       37.68      9.48 o 
  -8   1   2       31.91       31.78     10.33 o 
  -7   1   2      798.46      751.26     27.30 o 
  -6   1   2       82.90       81.64     12.24 o 
  -5   1   2      557.77      551.85     28.23 o 
  -4   1   2       93.42       69.80      5.61 o 
  -3   1   2       29.62       33.20      2.68 o 
   1   1   2      582.41      490.49     14.99 o 
   2   1   2      459.98      442.90      5.73 o 
   3   1   2     3693.92     3876.40     54.22 o 
   4   1   2      552.28      555.43      8.71 o 
   5   1   2     1042.66      993.51     14.24 o 
   6   1   2       48.11       47.51      5.44 o 
   7   1   2       50.87       52.02      3.71 o 
   8   1   2       67.93       67.88      4.20 o 
   9   1   2      206.94      214.52     13.38 o 
  10   1   2       22.30       32.36      9.75 o 
 -10   2   2      201.91      189.30     19.76 o 
  -9   2   2      108.34      115.13     24.03 o 
  -8   2   2       96.13      111.07      6.14 o 
  -7   2   2       95.26       88.40      4.00 o 
  -6   2   2      207.29      175.01      4.88 o 
  -5   2   2      480.21      498.92     12.72 o 
  -4   2   2      202.10      222.13      4.71 o 
  -3   2   2     4879.28     4802.02     51.67 o 
  -2   2   2      268.95      286.37      4.27 o 
  -1   2   2       54.65       53.35      4.84 o 
   1   2   2     4623.27     4693.98     56.95 o 
   2   2   2      709.67      723.07      7.69 o 
   3   2   2      829.21      869.99     11.16 o 
   4   2   2      188.19      210.63      4.15 o 
   5   2   2        8.98        9.76      1.52 o 
   6   2   2       16.57       12.65      1.71 o 
   7   2   2        1.88        2.35      2.43 o 
   8   2   2        7.61        9.52      2.91 o 
   9   2   2        1.14       15.44     13.81 o 
  10   2   2       26.29       19.96     11.59 o 
 -10   3   2        2.11        3.08      8.17 o 
  -9   3   2       22.61       26.60      8.90 o 
  -8   3   2       43.33       44.04      5.43 o 
  -7   3   2      209.27      203.92      8.93 o 
  -6   3   2       74.51       87.57      5.79 o 
  -5   3   2       31.61       28.65      2.52 o 
  -4   3   2     1212.16     1280.78     14.12 o 
  -3   3   2      769.07      849.64      9.12 o 
  -2   3   2      281.88      359.34      4.16 o 
   1   3   2    12321.33    12722.98    140.44 o 
   2   3   2        1.92        4.15      0.86 o 
   3   3   2      816.73      835.93     11.34 o 
   4   3   2     1547.94     1515.08     17.62 o 
   5   3   2      944.50      947.16     12.26 o 
   6   3   2      343.18      346.21      6.46 o 
   7   3   2        3.34        1.71      2.60 o 
   8   3   2       21.90       22.36      3.29 o 
   9   3   2       93.37       93.70     12.17 o 
 -10   4   2        0.07       -8.25     10.56 o 
  -9   4   2        1.34        3.35     10.53 o 
  -8   4   2       30.28       36.16      7.54 o 
  -7   4   2      103.07      101.86      5.72 o 
  -6   4   2       64.45       69.60      3.13 o 
  -5   4   2      418.18      425.37      7.64 o 
  -4   4   2     1748.87     1934.22     21.34 o 
  -3   4   2      856.99      843.30      9.42 o 
  -2   4   2     4484.57     4389.94     37.46 o 
  -1   4   2     2750.33     2650.64     37.26 o 
   0   4   2     2028.18     2002.82     28.59 o 
   1   4   2      523.65      516.34      7.19 o 
   2   4   2      225.40      226.78      3.17 o 
   3   4   2      605.86      613.26      7.06 o 
   4   4   2      283.90      263.46      4.84 o 
   5   4   2        2.08        5.46      1.64 o 
   6   4   2      156.42      162.01      4.83 o 
   7   4   2      517.79      518.73     10.70 o 
   8   4   2       35.55       43.76      4.22 o 
   9   4   2       28.67       40.55     13.12 o 
 -10   5   2       69.39       65.44     16.02 o 
  -9   5   2       71.32       72.12      7.90 o 
  -8   5   2       38.12       28.37     12.15 o 
  -7   5   2       43.56       48.65      8.78 o 
  -6   5   2        0.66       -1.44      1.96 o 
  -5   5   2        1.07        3.14      1.77 o 
  -4   5   2       18.84       15.20      1.61 o 
  -3   5   2       56.63       52.55      1.76 o 
  -2   5   2      205.04      173.56      3.32 o 
  -1   5   2      533.18      498.79      6.33 o 
   0   5   2      866.34      797.81      9.03 o 
   1   5   2      197.97      200.35      3.32 o 
   2   5   2        0.02       -1.07      1.29 o 
   3   5   2       10.76        9.19      1.44 o 
   4   5   2      330.30      350.90      5.75 o 
   5   5   2       69.96       64.23      2.87 o 
   6   5   2       56.99       41.22      3.84 o 
   7   5   2      225.82      235.18      7.78 o 
   8   5   2       77.46       73.93      6.31 o 
   9   5   2        8.36        8.48     12.27 o 
 -10   6   2       13.38        0.00     11.09 o 
  -9   6   2       56.21       54.43      7.56 o 
  -8   6   2       20.45       14.36      3.43 o 
  -7   6   2        2.28        0.64      2.73 o 
  -6   6   2        5.84        3.29      2.34 o 
  -5   6   2       88.12       94.11      3.62 o 
  -4   6   2      155.86      182.26      4.53 o 
  -3   6   2        6.99       12.51      1.54 o 
  -2   6   2       11.81       13.58      1.73 o 
  -1   6   2     1110.28     1091.98     11.44 o 
   0   6   2       60.10       78.80      2.82 o 
   1   6   2     1522.62     1495.02     17.53 o 
   2   6   2       51.64       55.23      2.29 o 
   3   6   2      119.01      128.09      3.88 o 
   4   6   2        0.08        0.95      1.30 o 
   5   6   2        3.46        5.40      2.04 o 
   6   6   2       65.21       58.15      4.39 o 
   7   6   2       36.71       28.52      4.67 o 
   8   6   2        5.36        7.30      3.90 o 
   9   6   2        6.80        2.56      8.94 o 
  -9   7   2       29.79       28.88      6.88 o 
  -8   7   2        4.11       -2.69      3.75 o 
  -7   7   2       72.76       68.17      5.17 o 
  -6   7   2        0.00       -0.82      2.40 o 
  -5   7   2       23.55       25.31      2.80 o 
  -4   7   2      538.74      604.22      8.94 o 
  -3   7   2      196.80      250.31      4.42 o 
  -2   7   2       45.64       35.43      2.31 o 
  -1   7   2     1428.46     1447.62     18.30 o 
   0   7   2        7.88        8.26      2.73 o 
   1   7   2      292.99      271.86      6.35 o 
   2   7   2      163.39      171.74      4.42 o 
   3   7   2       23.19       27.56      1.98 o 
   4   7   2        4.23        5.80      1.87 o 
   5   7   2        0.72       -2.90      2.30 o 
   6   7   2      633.42      637.55     13.50 o 
   7   7   2      480.30      491.67     11.93 o 
   8   7   2       27.38       19.74      4.58 o 
   9   7   2       63.37       56.29      8.91 o 
  -9   8   2        1.50       -5.09     11.62 o 
  -8   8   2        5.45        3.45      4.46 o 
  -7   8   2        0.92       -4.50      3.00 o 
  -6   8   2        5.23        2.72      3.00 o 
  -5   8   2       90.04      103.60      3.44 o 
  -4   8   2     1425.65     1417.04     16.26 o 
  -3   8   2        3.88        6.07      1.78 o 
  -2   8   2      851.31      834.67     12.10 o 
  -1   8   2      136.59      143.82      4.68 o 
   0   8   2      747.47      784.84     14.06 o 
   1   8   2      233.21      176.15      6.95 o 
   2   8   2       32.10       31.43      2.40 o 
   3   8   2        1.96        3.40      1.85 o 
   4   8   2       12.15       17.12      2.64 o 
   5   8   2        1.85       -1.23      1.12 o 
   6   8   2       69.18       71.48      5.54 o 
   7   8   2       22.80       28.12      4.76 o 
   8   8   2        1.51        5.04      4.23 o 
   9   8   2        6.63       14.14      8.45 o 
  -9   9   2        0.00        6.84      7.98 o 
  -8   9   2        5.86        0.46      3.48 o 
  -7   9   2        1.49        1.67      3.38 o 
  -6   9   2      164.09      153.73      9.18 o 
  -5   9   2      156.98      147.06      4.49 o 
  -4   9   2      435.55      430.00      7.68 o 
  -3   9   2       21.09       26.67      2.61 o 
  -2   9   2      436.08      438.06      7.82 o 
  -1   9   2     1781.40     1928.06     26.29 o 
   0   9   2       10.51        5.41      2.84 o 
   1   9   2     1253.23     1255.49     20.65 o 
   2   9   2      495.73      478.37      8.25 o 
   3   9   2      313.31      333.79      6.73 o 
   4   9   2      390.24      388.36      9.34 o 
   5   9   2        4.99        6.88      3.89 o 
   6   9   2       30.03       24.11      3.79 o 
   7   9   2       14.91       19.22      4.60 o 
   8   9   2        0.92       -2.63      6.14 o 
   9   9   2       73.99       83.69     13.44 o 
  -9  10   2        3.51        7.54      8.51 o 
  -8  10   2       50.37       42.55      5.02 o 
  -7  10   2        0.48       -2.32      4.81 o 
  -6  10   2       54.67       62.43      5.03 o 
  -5  10   2       96.67       76.56      4.22 o 
  -4  10   2       26.72       36.36      2.95 o 
  -3  10   2       76.93       56.30      3.34 o 
  -2  10   2        6.16        0.70      2.08 o 
  -1  10   2       14.15        8.33      2.38 o 
   0  10   2      154.75      152.59      5.98 o 
   1  10   2        2.82        0.50      2.70 o 
   2  10   2       95.98      103.59      4.04 o 
   3  10   2      402.87      391.08      7.67 o 
   4  10   2      959.01      880.60     14.16 o 
   5  10   2       10.44        7.49      4.19 o 
   6  10   2      167.01      184.35     17.14 o 
   7  10   2       33.55       40.61      6.09 o 
   8  10   2        0.95       -0.90      5.32 o 
  -9  11   2       36.39       41.63      7.04 o 
  -8  11   2       19.61       30.09      7.11 o 
  -7  11   2      104.82      100.51      7.37 o 
  -6  11   2        0.19       -2.07      3.95 o 
  -5  11   2       58.97       51.64      4.37 o 
  -4  11   2      229.55      232.80      6.51 o 
  -3  11   2      149.88      139.16      4.91 o 
  -2  11   2      279.16      250.74      6.10 o 
  -1  11   2      146.48      150.75      5.23 o 
   0  11   2      161.61      136.14      8.79 o 
   1  11   2      103.13      114.86      5.72 o 
   2  11   2        8.55        6.49      2.28 o 
   3  11   2      631.12      601.25     11.40 o 
   4  11   2      377.44      384.80     10.25 o 
   5  11   2      218.09      227.03      9.82 o 
   6  11   2       10.98       14.90      8.15 o 
   7  11   2        5.53        8.81      4.80 o 
   8  11   2        2.60       -0.73      4.63 o 
  -8  12   2       66.62       70.75      7.26 o 
  -7  12   2       44.56       40.64      7.21 o 
  -6  12   2        7.26        7.04      4.39 o 
  -5  12   2       22.08       33.81      4.56 o 
  -4  12   2       49.85       47.62      3.91 o 
  -3  12   2       56.24       57.78      4.15 o 
  -2  12   2      103.69      100.45      5.95 o 
  -1  12   2      669.49      657.94     14.99 o 
   0  12   2       46.35       47.44      4.51 o 
   1  12   2       62.97       62.03      5.92 o 
   2  12   2       26.65       20.05      3.04 o 
   3  12   2       62.43       67.13      5.69 o 
   4  12   2      290.77      295.32      9.02 o 
   5  12   2       24.92       21.30      5.14 o 
   6  12   2       28.52       20.99      5.39 o 
   7  12   2        1.97       -0.25      4.85 o 
   8  12   2       12.29       18.57      6.77 o 
  -8  13   2       93.08       90.83      9.22 o 
  -7  13   2        1.74        9.88      4.80 o 
  -6  13   2       14.23        9.28      4.74 o 
  -5  13   2       14.53       11.63      4.67 o 
  -4  13   2      264.92      250.01      7.40 o 
  -3  13   2      161.52      176.84      6.45 o 
  -2  13   2       79.81       66.88      4.60 o 
  -1  13   2      316.73      323.06      8.01 o 
   0  13   2       12.62       10.62      3.70 o 
   1  13   2       58.23       60.21      4.42 o 
   2  13   2        0.16        3.11      2.69 o 
   3  13   2        1.78        1.42      3.13 o 
   4  13   2       78.45       85.84      5.87 o 
   5  13   2      343.03      336.02     12.44 o 
   6  13   2       35.81       26.08      5.78 o 
   7  13   2      126.15      131.23      9.35 o 
  -8  14   2       55.49       77.75      9.27 o 
  -7  14   2        1.61       -1.42      4.57 o 
  -6  14   2        0.49       -1.48      4.44 o 
  -5  14   2        0.47        0.15      4.39 o 
  -4  14   2       68.15       82.36      5.91 o 
  -3  14   2      398.20      407.12      9.76 o 
  -2  14   2       76.54       77.93      4.93 o 
  -1  14   2       67.33       64.69      5.48 o 
   0  14   2      798.27      787.11     16.50 o 
   1  14   2       87.70       90.90      5.34 o 
   2  14   2      151.90      158.72      6.59 o 
   3  14   2      593.74      593.97     21.04 o 
   4  14   2       98.27       88.07      6.24 o 
   5  14   2       93.98      112.29      8.57 o 
   6  14   2       33.10       46.95      8.85 o 
   7  14   2        3.96        4.15      5.46 o 
  -7  15   2        3.33       -0.05      8.24 o 
  -6  15   2       23.80       13.68      5.37 o 
  -5  15   2        1.55       11.30      5.56 o 
  -4  15   2      162.96      175.18     16.70 o 
  -3  15   2       33.42       34.38      4.11 o 
  -2  15   2      182.10      187.04      7.09 o 
  -1  15   2       37.30       54.14      5.43 o 
   0  15   2      110.36      100.08      5.57 o 
   1  15   2       22.59       17.48      3.73 o 
   2  15   2      252.93      290.40     10.21 o 
   3  15   2       18.97       14.46      4.27 o 
   4  15   2      119.40      116.43      8.66 o 
   5  15   2        6.32       -3.40      4.80 o 
   6  15   2       39.33       47.23      8.68 o 
  -7  16   2       55.65       76.08      9.67 o 
  -6  16   2       19.93       13.96      5.59 o 
  -5  16   2      253.05      289.70     14.04 o 
  -4  16   2        5.83       10.16      4.15 o 
  -3  16   2      141.04      142.59      6.73 o 
  -2  16   2      395.80      387.47     11.39 o 
  -1  16   2       81.62       80.56      6.35 o 
   0  16   2      218.96      232.75     13.06 o 
   1  16   2        6.41        4.37      3.40 o 
   2  16   2      104.79      109.72      7.68 o 
   3  16   2       64.16       66.39      6.14 o 
   4  16   2       61.67       53.84      6.91 o 
   5  16   2       12.19       27.58      6.28 o 
   6  16   2       11.54       21.71      6.19 o 
  -6  17   2        0.33        1.94      6.39 o 
  -5  17   2        2.64        2.59      6.11 o 
  -4  17   2        1.64       -1.67      5.97 o 
  -3  17   2        0.12        3.67      4.71 o 
  -2  17   2        0.81        2.54      4.05 o 
  -1  17   2       92.70       94.29      7.04 o 
   0  17   2       22.64       10.05      4.58 o 
   1  17   2       39.41       37.01      7.17 o 
   2  17   2        0.29        5.93      3.76 o 
   3  17   2        0.31        0.32      4.19 o 
   4  17   2        1.23       -5.91      4.82 o 
   5  17   2       70.38       75.88      8.32 o 
  -5  18   2       11.25       11.56      7.56 o 
  -4  18   2      145.85      151.80     20.60 o 
  -3  18   2        0.14        4.16      4.92 o 
  -2  18   2       22.35       17.59      4.78 o 
  -1  18   2        0.07        2.37      4.34 o 
   0  18   2       92.08       88.79      7.10 o 
   1  18   2        2.62       -1.39      4.23 o 
   2  18   2        4.24        7.85      5.25 o 
   3  18   2       15.78       16.85      5.61 o 
   4  18   2       47.05       61.61     17.45 o 
  -4  19   2        4.97       10.62      6.97 o 
  -3  19   2        1.23       -3.69      4.95 o 
  -2  19   2       11.24        8.87      5.65 o 
  -1  19   2        5.42        8.95      4.63 o 
   0  19   2        5.70        7.30      8.40 o 
   1  19   2       20.56       19.29      5.22 o 
   2  19   2        0.71       -0.80      5.29 o 
   3  19   2        2.94       -0.75      6.42 o 
  -3  20   2        0.16       -1.85      5.35 o 
  -2  20   2        4.34        7.65      5.71 o 
  -1  20   2       24.93       37.67      6.20 o 
   0  20   2       17.10       19.47      5.37 o 
   1  20   2        2.98        3.32      4.96 o 
   2  20   2        4.63        3.26      5.72 o 
 -10   1   3       74.05       78.39     12.68 o 
  -9   1   3        4.19        5.23      8.11 o 
  -8   1   3       44.18       41.90      3.94 o 
  -7   1   3      174.72      188.41      6.72 o 
  -6   1   3        1.81        1.15      1.43 o 
  -5   1   3        2.31        0.94      2.64 o 
  -4   1   3      343.94      382.43      5.28 o 
  -3   1   3       13.63       16.90      1.32 o 
  -2   1   3      714.07      671.05      9.93 o 
   1   1   3       34.29       35.69      2.94 o 
   2   1   3     8696.56     8805.21     96.77 o 
   3   1   3     1062.11     1070.73     15.01 o 
   4   1   3      120.12      159.78      4.93 o 
   5   1   3      129.59      127.08      4.77 o 
   6   1   3      309.73      285.77      7.58 o 
   7   1   3      601.73      618.05     23.66 o 
   8   1   3        2.06        2.09      2.87 o 
   9   1   3      146.45      158.74     12.02 o 
 -10   2   3        7.60       11.05      8.95 o 
  -9   2   3        0.23       -3.27      7.16 o 
  -8   2   3        7.52        7.81      3.40 o 
  -7   2   3        1.73        3.60      2.40 o 
  -6   2   3      745.66      738.35     13.63 o 
  -5   2   3      114.79      103.54      4.19 o 
  -4   2   3     2354.17     2463.09     27.64 o 
  -3   2   3       25.44       25.54      1.37 o 
  -2   2   3      561.81      553.93      5.65 o 
   1   2   3     1531.20     1525.85     21.23 o 
   2   2   3     4647.82     4648.81     51.79 o 
   3   2   3     1546.87     1572.79     49.03 o 
   4   2   3      411.70      418.52      7.48 o 
   5   2   3       14.37       21.68      2.26 o 
   6   2   3       92.14       89.07      4.65 o 
   7   2   3      242.45      251.86      8.42 o 
   8   2   3       42.87       39.55      3.89 o 
   9   2   3        4.78        7.09      7.20 o 
 -10   3   3        1.85        3.25      8.40 o 
  -9   3   3       36.23       40.32      9.52 o 
  -8   3   3        1.71        2.37      3.77 o 
  -7   3   3       31.20       29.02      5.69 o 
  -6   3   3       41.64       56.13      2.39 o 
  -5   3   3       54.31       51.70      2.23 o 
  -4   3   3        7.16       14.46      1.73 o 
  -3   3   3     1250.00     1239.14     12.80 o 
  -2   3   3     1535.95     1465.42     13.97 o 
  -1   3   3     1184.92     1105.45     35.05 o 
   0   3   3     3068.64     3016.45     43.82 o 
   1   3   3     3173.80     3152.05     33.16 o 
   2   3   3      272.05      292.70      4.26 o 
   3   3   3      719.19      722.76      9.04 o 
   4   3   3     1895.03     1885.24     25.35 o 
   5   3   3       71.67       76.54      3.32 o 
   6   3   3      443.43      472.51      9.81 o 
   7   3   3       17.80       19.69      3.32 o 
   8   3   3       14.12       15.41      3.33 o 
   9   3   3       32.55       37.30     13.70 o 
 -10   4   3        1.90      -14.88      9.92 o 
  -9   4   3        0.03       -0.48      6.77 o 
  -8   4   3        9.22        9.32      4.76 o 
  -7   4   3        0.93       -0.68      2.43 o 
  -6   4   3       11.12       13.05      1.85 o 
  -5   4   3        0.02        0.82      1.51 o 
  -4   4   3      108.16      101.68      3.69 o 
  -3   4   3      350.29      370.61      4.68 o 
  -2   4   3      525.94      568.23      6.37 o 
  -1   4   3       82.21       80.78      3.23 o 
   0   4   3      124.56      105.11      3.12 o 
   1   4   3        0.73       -0.66      1.24 o 
   2   4   3     6436.03     6483.62     59.91 o 
   3   4   3      734.35      752.31      8.28 o 
   4   4   3      465.53      447.08      7.63 o 
   5   4   3        0.32        1.13      2.00 o 
   6   4   3       85.86       90.99      6.61 o 
   7   4   3       24.63       20.33      3.82 o 
   8   4   3        4.38        1.82      3.13 o 
   9   4   3       14.08       17.84     12.00 o 
 -10   5   3       16.80       15.44     12.30 o 
  -9   5   3       64.09       66.24      7.60 o 
  -8   5   3        3.98       -7.40      9.49 o 
  -7   5   3       66.03       72.41      6.84 o 
  -6   5   3       10.71       13.09      2.46 o 
  -5   5   3      111.82      109.03      4.28 o 
  -4   5   3      104.69      135.35      3.88 o 
  -3   5   3      192.18      221.92      3.72 o 
  -2   5   3      463.73      459.98      6.41 o 
  -1   5   3     3455.70     3453.11     36.75 o 
   0   5   3        6.67        7.13      1.55 o 
   1   5   3      357.97      361.51      9.25 o 
   2   5   3     2687.42     2607.59     28.08 o 
   3   5   3      245.42      295.72      4.04 o 
   4   5   3     2718.10     2764.42     28.75 o 
   5   5   3      523.28      508.22      8.09 o 
   6   5   3        6.35        4.09      2.99 o 
   7   5   3        6.25        3.32      2.96 o 
   8   5   3        3.42       -4.37      3.49 o 
   9   5   3       60.21       71.36      9.35 o 
 -10   6   3        0.21       -6.72     10.97 o 
  -9   6   3       14.14       28.52     12.78 o 
  -8   6   3       48.96       55.35      7.19 o 
  -7   6   3      151.56      130.74     13.76 o 
  -5   6   3      664.22      686.87     11.99 o 
  -4   6   3     1526.37     1501.91     18.02 o 
  -3   6   3     4405.23     5070.15     48.41 o 
  -2   6   3      108.12      117.31      3.67 o 
  -1   6   3     3066.04     3089.09     35.96 o 
   0   6   3      667.46      724.50     11.14 o 
   1   6   3       21.76       20.87      2.60 o 
   2   6   3      313.56      291.15      5.44 o 
   3   6   3      125.72      145.32      3.65 o 
   4   6   3       54.38       52.56      2.51 o 
   5   6   3      236.75      264.58      6.17 o 
   6   6   3       22.80       57.78      4.98 o 
   7   6   3       56.82       61.06      4.91 o 
   8   6   3        0.57        1.12      3.89 o 
   9   6   3        6.52        0.45     10.20 o 
 -10   7   3        1.67      -12.00     10.27 o 
  -9   7   3        0.01       -7.87      5.25 o 
  -8   7   3       24.32       26.56      6.01 o 
  -7   7   3       24.25       16.93      5.43 o 
  -6   7   3      592.96      535.28     13.73 o 
  -5   7   3        0.12        0.07      1.34 o 
  -4   7   3      314.05      279.79      5.21 o 
  -3   7   3      358.35      406.65      7.61 o 
  -2   7   3        3.10        0.10      1.84 o 
  -1   7   3       13.44       15.21      2.43 o 
   0   7   3      411.15      431.80      7.63 o 
   1   7   3       42.18       46.63      3.62 o 
   2   7   3       41.86       29.26      2.71 o 
   3   7   3        4.49        1.52      1.82 o 
   4   7   3       15.40       14.82      2.09 o 
   5   7   3       52.70       55.83      4.11 o 
   6   7   3        3.82        1.12      3.09 o 
   7   7   3      143.36      134.79      8.97 o 
   8   7   3        7.84       16.97      4.69 o 
   9   7   3        0.97        9.54      8.22 o 
  -9   8   3       66.68       57.23      8.26 o 
  -8   8   3       54.66       63.71      8.74 o 
  -7   8   3      124.58      119.08      6.65 o 
  -6   8   3        0.72        2.35      3.26 o 
  -5   8   3       26.21       33.03      2.63 o 
  -4   8   3       37.73       40.78      2.08 o 
  -3   8   3     1802.99     1913.19     24.31 o 
  -2   8   3      237.86      303.79      6.22 o 
  -1   8   3     1502.92     1582.36     21.89 o 
   0   8   3      129.09      130.23      8.76 o 
   1   8   3       97.70       92.68      4.65 o 
   2   8   3      478.20      484.16      8.79 o 
   3   8   3       21.06       21.26      3.49 o 
   4   8   3        0.01        1.25      2.54 o 
   5   8   3       40.71       45.71      3.87 o 
   6   8   3       79.22       88.53      5.36 o 
   7   8   3        0.36        3.91      4.08 o 
   8   8   3        7.32        6.39      6.22 o 
   9   8   3       48.22       67.67     12.24 o 
  -9   9   3        4.87       -1.54     11.17 o 
  -8   9   3        0.16       -6.43      4.29 o 
  -7   9   3       73.36       72.11      5.73 o 
  -6   9   3      159.53      161.67      6.80 o 
  -5   9   3       13.59        6.10      2.55 o 
  -4   9   3       34.93       30.92      3.44 o 
  -3   9   3      731.39      750.01     11.48 o 
  -2   9   3       12.99       11.59      2.18 o 
  -1   9   3       15.01       13.58      2.99 o 
   0   9   3      410.51      446.40     10.96 o 
   1   9   3        0.83        0.26      2.44 o 
   2   9   3        4.72        1.79      3.11 o 
   3   9   3        2.65        4.67      2.36 o 
   4   9   3     1096.51     1038.28     19.50 o 
   5   9   3       30.78       30.31      4.76 o 
   6   9   3       55.03       67.70      6.97 o 
   7   9   3        1.17        2.24      4.11 o 
   8   9   3       17.75       22.48      5.46 o 
  -9  10   3       13.54        8.54      6.18 o 
  -8  10   3       16.64       17.80      4.65 o 
  -7  10   3       26.78       28.64      4.76 o 
  -6  10   3       29.11       28.59      4.63 o 
  -5  10   3       27.22       30.76      4.23 o 
  -4  10   3      589.38      595.70     10.77 o 
  -3  10   3      153.46      170.20      5.63 o 
  -2  10   3       21.48       19.31      2.86 o 
  -1  10   3       19.47       15.29      3.06 o 
   0  10   3      122.11      109.77      5.41 o 
   1  10   3       20.49       19.70      3.21 o 
   2  10   3       77.47       88.63      4.14 o 
   3  10   3      227.79      223.92      6.52 o 
   4  10   3      450.13      448.02      9.01 o 
   5  10   3       35.43       35.94      5.09 o 
   6  10   3       13.96        4.70      5.09 o 
   7  10   3       59.66       59.78      6.79 o 
   8  10   3        9.02        3.28      5.31 o 
  -9  11   3        0.25       -4.07      4.73 o 
  -8  11   3       33.38       28.87      5.30 o 
  -7  11   3       37.18       44.62      6.30 o 
  -6  11   3      600.87      528.27     17.04 o 
  -5  11   3        0.00        1.77      3.03 o 
  -4  11   3        1.98        3.12      2.68 o 
  -3  11   3        9.84        0.20      2.89 o 
  -2  11   3        6.25        5.02      3.02 o 
  -1  11   3        4.17        1.91      2.80 o 
   0  11   3       63.54       45.60      4.24 o 
   1  11   3       34.14       20.69      3.43 o 
   2  11   3       89.86       97.66      4.20 o 
   3  11   3      778.96      797.22     12.59 o 
   4  11   3        0.60        0.83      3.29 o 
   5  11   3        0.34        3.99      4.11 o 
   6  11   3       18.50       16.80      5.72 o 
   7  11   3       17.31       16.29      5.13 o 
   8  11   3        1.47        0.06      6.69 o 
  -9  12   3       11.88       17.16      6.11 o 
  -8  12   3        0.00       -1.53      5.11 o 
  -7  12   3       10.57        5.61      5.41 o 
  -6  12   3      117.20      145.65     13.81 o 
  -5  12   3      134.11      141.16      6.64 o 
  -4  12   3      336.79      319.48      8.07 o 
  -3  12   3       32.56       33.79      4.08 o 
  -2  12   3        0.44       -3.61      2.85 o 
  -1  12   3       87.88       86.03      8.18 o 
   0  12   3        1.82       43.11      8.72 o 
   1  12   3       30.12       29.39      4.07 o 
   2  12   3      879.02      853.48     13.52 o 
   3  12   3      324.90      346.21      8.68 o 
   4  12   3        0.42       -0.70      3.31 o 
   5  12   3       56.63       44.32      6.02 o 
   6  12   3       26.04       17.48      5.28 o 
   7  12   3       54.07       52.39      7.96 o 
  -8  13   3       14.50        3.10      5.68 o 
  -7  13   3       13.89        0.67      5.32 o 
  -6  13   3      109.91      119.22     15.70 o 
  -5  13   3       15.66        9.05     10.43 o 
  -4  13   3      168.85      164.05      6.96 o 
  -3  13   3       45.54       46.37      4.67 o 
  -2  13   3       81.29       78.46      5.50 o 
  -1  13   3       95.08       84.68      5.69 o 
   0  13   3      186.80      175.06     11.37 o 
   1  13   3        3.68        2.14      3.56 o 
   2  13   3      530.73      506.64     10.90 o 
   3  13   3        0.05        4.92      3.13 o 
   4  13   3      158.42      134.38      7.13 o 
   5  13   3       77.12       75.03      7.06 o 
   6  13   3       51.38       54.34      7.14 o 
   7  13   3        2.63        3.11      5.62 o 
  -8  14   3      108.66      117.14     10.66 o 
  -7  14   3       11.78       17.08      6.84 o 
  -6  14   3       80.18       79.93     10.52 o 
  -5  14   3      121.63      126.09     10.14 o 
  -4  14   3        2.70        2.61      4.29 o 
  -3  14   3      333.53      351.42     11.07 o 
  -2  14   3      186.10      179.98      7.83 o 
  -1  14   3       25.45       26.21      4.42 o 
   0  14   3       19.55       21.08      4.35 o 
   1  14   3      252.32      258.12      7.92 o 
   2  14   3      110.33       93.91      5.53 o 
   3  14   3       85.75       92.77      7.36 o 
   4  14   3       61.24       70.42      5.69 o 
   5  14   3        3.49       12.44      5.11 o 
   6  14   3       17.89       17.79      5.77 o 
   7  14   3       30.66       30.67      6.68 o 
  -7  15   3        8.89        4.41      6.17 o 
  -6  15   3        0.04        1.39      5.67 o 
  -5  15   3       15.13       21.48      6.84 o 
  -4  15   3       15.02       11.88      4.70 o 
  -3  15   3       94.75       75.21      5.93 o 
  -2  15   3        0.08       -0.76      3.65 o 
  -1  15   3        1.94        5.94      4.15 o 
   0  15   3       91.31      112.11      8.71 o 
   1  15   3       10.58       20.76      3.85 o 
   2  15   3      293.92      303.38      8.86 o 
   3  15   3      103.93      129.68     13.69 o 
   4  15   3      128.40      138.77     10.11 o 
   5  15   3       25.68       35.24      6.37 o 
   6  15   3        2.27        6.35      5.66 o 
  -7  16   3        0.42       -5.02      6.01 o 
  -6  16   3       38.55       46.97      8.09 o 
  -5  16   3       51.23       53.08      9.57 o 
  -4  16   3        0.00       -0.94      4.47 o 
  -3  16   3      111.42      120.04      7.15 o 
  -2  16   3       13.12       16.78      4.50 o 
  -1  16   3      245.08      237.74     10.96 o 
   0  16   3        3.23        4.27      3.51 o 
   1  16   3        0.47        0.75      3.39 o 
   2  16   3      110.80      110.18      6.31 o 
   3  16   3      132.58      130.20      7.69 o 
   4  16   3       15.65       16.96      5.70 o 
   5  16   3       29.41       41.93      6.87 o 
   6  16   3        1.03        2.19      5.70 o 
  -6  17   3       39.57       40.12      8.29 o 
  -5  17   3        2.44        0.20      6.18 o 
  -4  17   3       26.86       22.41      5.81 o 
  -3  17   3       11.75       16.03      5.46 o 
  -2  17   3       78.14       85.67      6.67 o 
  -1  17   3       12.25       18.89      4.69 o 
   0  17   3        7.10        4.70      4.21 o 
   1  17   3       35.53       29.86      4.59 o 
   2  17   3        5.39        5.24      4.80 o 
   3  17   3       33.89       35.03      5.47 o 
   4  17   3       97.92      111.29      9.32 o 
   5  17   3       83.27       87.93      9.04 o 
  -5  18   3       14.86        8.68      7.17 o 
  -4  18   3        7.35       11.58      7.11 o 
  -3  18   3        5.37        1.48      6.88 o 
  -2  18   3        4.93       -1.34      4.18 o 
  -1  18   3        0.27       -1.32      4.17 o 
   0  18   3        9.88       22.26      5.00 o 
   1  18   3        8.10        9.70      5.87 o 
   2  18   3      150.68      151.16     10.13 o 
   3  18   3        0.91        0.71      6.34 o 
   4  18   3       16.44       17.60     11.29 o 
  -4  19   3       18.10       18.64      7.44 o 
  -3  19   3       21.97       35.24      6.54 o 
  -2  19   3        0.35       -3.77      4.47 o 
  -1  19   3       12.32       12.65      5.07 o 
   0  19   3       59.47       62.94      6.65 o 
   1  19   3        0.05        6.07      4.78 o 
   2  19   3        0.61        3.43      5.27 o 
   3  19   3        7.08       13.18      7.64 o 
  -2  20   3        0.79       -1.46      5.30 o 
  -1  20   3       72.62       80.12      7.45 o 
   0  20   3       21.10       17.80      5.41 o 
   1  20   3       68.57       78.96      8.64 o 
 -10   0   4      236.89      223.46     26.44 o 
  -9   0   4      285.70      327.92     27.88 o 
  -8   0   4      210.48      212.93     29.51 o 
  -7   0   4      237.56      209.08     12.93 o 
  -6   0   4       61.99       97.27      3.95 o 
  -5   0   4       33.58       36.41      3.19 o 
  -4   0   4      405.31      471.90     10.70 o 
  -3   0   4     4396.38     4368.94     51.50 o 
  -2   0   4      191.62      215.85      4.40 o 
  -1   0   4        1.26       -1.40      0.93 o 
   0   0   4       60.18       64.41      4.70 o 
   1   0   4      942.06      911.46     16.38 o 
   2   0   4       19.28       24.56      4.52 o 
   3   0   4      192.09      213.03      7.44 o 
   4   0   4        0.13        4.71      3.29 o 
   5   0   4       48.18       48.17      5.28 o 
   6   0   4      189.17      183.73      9.37 o 
   7   0   4       93.77       86.29      8.10 o 
   8   0   4       61.07       69.31      7.37 o 
   9   0   4       18.81       30.34     13.29 o 
 -10   1   4       48.67       50.42     17.56 o 
  -9   1   4       95.14       91.89     12.25 o 
  -8   1   4        0.06        2.72      2.23 o 
  -7   1   4       44.55       49.96      2.22 o 
  -6   1   4        0.33        2.00      1.33 o 
  -5   1   4      739.57      734.63     10.23 o 
  -4   1   4      455.93      528.25      7.88 o 
  -3   1   4     2074.90     2037.76     18.15 o 
  -2   1   4       11.37        9.03      1.00 o 
   0   1   4     1829.41     1669.71     27.00 o 
   1   1   4      268.38      252.60      4.20 o 
   2   1   4     6629.06     6738.97     82.04 o 
   3   1   4      643.51      756.42      8.99 o 
   4   1   4      518.66      559.41      9.52 o 
   5   1   4       31.28       20.96      2.59 o 
   6   1   4       38.51       24.14      3.40 o 
   7   1   4      137.57      146.16      6.50 o 
   8   1   4       15.44       10.50      4.75 o 
   9   1   4        3.81       -1.96      7.43 o 
 -10   2   4       36.03       24.44     10.23 o 
  -9   2   4      302.87      271.37     30.11 o 
  -8   2   4      236.02      242.03      6.83 o 
  -7   2   4       23.23       22.09      2.11 o 
  -6   2   4       27.42       27.37      1.92 o 
  -5   2   4      189.15      206.97      5.77 o 
  -4   2   4      105.36      132.60      4.98 o 
  -3   2   4      841.53      862.15      8.44 o 
  -2   2   4       79.67       72.43      2.13 o 
  -1   2   4      692.01      609.34      6.37 o 
   0   2   4        9.49       19.27      1.24 o 
   1   2   4       17.01       16.51      1.66 o 
   2   2   4      164.36      184.68      4.12 o 
   3   2   4      271.32      283.41      4.38 o 
   4   2   4      260.71      245.73      5.78 o 
   5   2   4        4.00       -0.54      2.08 o 
   6   2   4      121.47      111.21      5.54 o 
   7   2   4       69.79       72.95      5.52 o 
   8   2   4        0.29        3.71      4.36 o 
   9   2   4       18.16       32.18      9.18 o 
 -10   3   4       21.97       31.25      9.94 o 
  -9   3   4       38.14       34.52      5.40 o 
  -8   3   4       93.86       94.40      5.33 o 
  -7   3   4      326.17      379.64      7.99 o 
  -6   3   4      476.88      474.22      7.93 o 
  -5   3   4      116.13      114.10      4.55 o 
  -4   3   4       77.79       72.70      2.24 o 
  -3   3   4      183.17      189.09      3.05 o 
  -2   3   4     1099.71     1115.81     11.31 o 
  -1   3   4      634.62      693.61      7.91 o 
   0   3   4      986.36     1033.51     12.33 o 
   1   3   4      707.83      640.38      8.28 o 
   2   3   4      337.08      371.53      5.64 o 
   3   3   4     1603.63     1733.49     19.09 o 
   4   3   4       27.08       27.23      3.00 o 
   5   3   4        5.65        8.13      2.40 o 
   6   3   4       11.31       13.47      3.04 o 
   7   3   4       13.24       11.67      3.22 o 
   8   3   4       17.48       18.67      4.85 o 
   9   3   4        4.54       -0.27      7.14 o 
 -10   4   4        8.84        7.78     12.47 o 
  -9   4   4        6.29        4.70      4.66 o 
  -8   4   4       87.85       86.35      5.21 o 
  -7   4   4      264.28      238.32      8.75 o 
  -6   4   4      316.52      362.86      6.98 o 
  -5   4   4      248.76      311.73      6.00 o 
  -4   4   4       49.62       37.68      1.94 o 
  -3   4   4       31.61       38.32      1.86 o 
  -2   4   4       70.39       77.08      2.43 o 
  -1   4   4       13.10       16.45      1.62 o 
   0   4   4       96.00      121.61      3.93 o 
   1   4   4        4.65       10.61      1.98 o 
   2   4   4      800.95      765.65      9.68 o 
   3   4   4      587.42      527.58      7.28 o 
   4   4   4       26.00       29.31      1.91 o 
   5   4   4      145.82      162.51      5.02 o 
   6   4   4      149.13      140.28      5.76 o 
   7   4   4        6.85        1.77      3.06 o 
   8   4   4       66.33       72.16      5.55 o 
   9   4   4      155.78      156.49     21.98 o 
 -10   5   4        5.82       13.53     12.21 o 
  -9   5   4       13.32        6.07      4.83 o 
  -8   5   4       78.82      100.16      8.47 o 
  -7   5   4        0.42       -3.41      4.22 o 
  -6   5   4        0.03        0.81      2.67 o 
  -5   5   4       51.99       49.22      3.42 o 
  -4   5   4       68.27       54.85      2.51 o 
  -3   5   4      127.52      121.19      3.16 o 
  -2   5   4       12.35       12.14      1.84 o 
  -1   5   4     2286.73     2233.22     37.04 o 
   0   5   4      716.76      767.04     13.21 o 
   1   5   4     3358.40     3413.02     43.30 o 
   2   5   4      740.60      701.24      9.91 o 
   3   5   4      120.55      113.84      4.00 o 
   4   5   4      443.74      449.47      6.39 o 
   5   5   4       85.71       89.93      4.04 o 
   6   5   4       17.26       17.02      3.32 o 
   7   5   4        0.78        1.09      3.33 o 
   8   5   4       19.49       13.52      4.02 o 
   9   5   4        0.88        3.03      5.79 o 
 -10   6   4       51.90       36.03     14.44 o 
  -9   6   4       85.67       83.49      7.93 o 
  -8   6   4        0.35       -2.78      4.93 o 
  -7   6   4        0.26        0.45      5.81 o 
  -6   6   4       39.60       44.02      3.71 o 
  -5   6   4      402.97      425.49      9.58 o 
  -4   6   4      291.02      311.77      5.52 o 
  -3   6   4      199.74      199.30      4.34 o 
  -2   6   4      245.08      245.92      5.61 o 
  -1   6   4      382.72      406.15      8.61 o 
   0   6   4      362.63      409.77      8.84 o 
   1   6   4      267.30      263.00      6.87 o 
   2   6   4      143.71      143.36      4.37 o 
   3   6   4      869.79      898.91     12.19 o 
   4   6   4       86.81       85.86      3.30 o 
   5   6   4       60.44       54.24      4.38 o 
   6   6   4       31.18       34.57      3.72 o 
   7   6   4       14.86       14.72      3.85 o 
   8   6   4       11.41        8.07      5.49 o 
   9   6   4        4.57        5.66      7.72 o 
 -10   7   4       27.14       27.88     13.47 o 
  -9   7   4        0.35       -7.33      5.34 o 
  -8   7   4        0.23        3.68      5.44 o 
  -7   7   4        1.03       -2.56      4.78 o 
  -6   7   4       57.59       72.93      7.27 o 
  -5   7   4       45.03       74.12      5.11 o 
  -4   7   4        8.56       10.15      1.72 o 
  -3   7   4      147.23      178.08      4.88 o 
  -2   7   4        1.75       -0.06      2.14 o 
  -1   7   4      915.18     1046.00     15.46 o 
   0   7   4      836.11      851.61     12.90 o 
   1   7   4      470.94      482.07      9.91 o 
   2   7   4      531.88      492.77      8.45 o 
   3   7   4     1197.79     1214.50     17.26 o 
   4   7   4      400.38      410.04      7.26 o 
   5   7   4       71.24       69.06      4.77 o 
   6   7   4      273.73      264.43      8.82 o 
   7   7   4       30.61       23.61      5.21 o 
   8   7   4        5.74        6.47      4.74 o 
   9   7   4       75.77      108.66     14.35 o 
 -10   8   4        3.19       -7.98      6.37 o 
  -9   8   4       13.03        5.85      7.76 o 
  -8   8   4       39.13       54.41      5.35 o 
  -7   8   4       66.53       63.68      7.78 o 
  -6   8   4        2.75        1.02      6.53 o 
  -5   8   4        7.51        8.04      2.73 o 
  -4   8   4       50.09       65.67      4.19 o 
  -3   8   4      613.57      616.09      9.92 o 
  -2   8   4       93.58       79.51      5.09 o 
  -1   8   4      342.52      350.99      7.27 o 
   0   8   4        2.39       11.23      1.88 o 
   1   8   4        3.47        3.97      2.47 o 
   2   8   4       12.39        8.49      2.69 o 
   3   8   4      158.16      141.09      7.38 o 
   4   8   4      140.11      132.39      5.78 o 
   5   8   4      515.11      516.22     11.32 o 
   6   8   4       38.21       34.72      5.12 o 
   7   8   4       63.92       59.54      6.87 o 
   8   8   4       16.27       22.25      5.37 o 
  -9   9   4        0.74       -2.56      7.70 o 
  -8   9   4        0.92        1.22      3.93 o 
  -7   9   4       32.19       25.48      4.68 o 
  -6   9   4      107.13      104.25      6.53 o 
  -5   9   4        3.23        5.87      2.83 o 
  -4   9   4       71.35       65.12      4.01 o 
  -3   9   4      408.39      389.09      8.14 o 
  -2   9   4        1.81        1.55      1.98 o 
  -1   9   4      708.81      772.82     12.45 o 
   0   9   4       23.93       26.89      5.55 o 
   1   9   4       37.52       45.25      2.73 o 
   2   9   4      277.75      257.57      7.40 o 
   3   9   4       90.68       89.38      4.41 o 
   4   9   4      255.49      258.92      7.99 o 
   5   9   4       25.49       21.18      4.65 o 
   6   9   4      224.24      199.07      9.43 o 
   7   9   4       36.96       45.92     11.40 o 
   8   9   4        8.50       10.83      4.98 o 
  -9  10   4        3.91        1.66      4.38 o 
  -8  10   4        6.48       -2.33      4.01 o 
  -7  10   4        0.02        0.08      3.94 o 
  -6  10   4        4.56        5.65      3.91 o 
  -5  10   4      280.62      273.03     10.88 o 
  -4  10   4      507.50      548.39     11.33 o 
  -3  10   4      108.92      108.34      4.70 o 
  -2  10   4       35.01       37.45      3.15 o 
  -1  10   4      208.75      205.99      6.84 o 
   0  10   4       16.58       19.27      4.94 o 
   1  10   4        0.83       -0.82      1.98 o 
   2  10   4        0.06        3.13      2.87 o 
   3  10   4      500.41      478.60      9.77 o 
   4  10   4      621.47      643.34     15.41 o 
   5  10   4       61.23       60.70      6.12 o 
   6  10   4        4.25        2.46      4.20 o 
   7  10   4        0.04       -2.79      4.45 o 
   8  10   4        1.06       -6.87      5.38 o 
  -9  11   4       32.13       32.49      6.57 o 
  -8  11   4        1.76       -2.27      4.69 o 
  -7  11   4      145.58      158.72     10.87 o 
  -6  11   4        0.49        2.85      4.69 o 
  -5  11   4      134.62       98.25      6.33 o 
  -4  11   4       32.37       33.85      3.83 o 
  -3  11   4       12.95       15.24      3.04 o 
  -2  11   4        0.87       -3.44      2.79 o 
  -1  11   4        9.26       12.99      3.30 o 
   0  11   4        2.81        6.98      3.14 o 
   1  11   4        6.65        2.67      2.31 o 
   2  11   4      126.19      117.78      5.98 o 
   3  11   4      985.32      934.85     15.73 o 
   4  11   4       56.88       57.10      4.92 o 
   5  11   4       99.66      111.94     13.47 o 
   6  11   4        8.50       -0.06      4.46 o 
   7  11   4        6.52        2.87      5.99 o 
  -9  12   4       18.12       18.95     10.73 o 
  -8  12   4       24.31       38.81      6.87 o 
  -7  12   4       30.66       31.03      6.46 o 
  -6  12   4       15.96       11.87      5.31 o 
  -5  12   4      116.42       89.79      6.42 o 
  -4  12   4      505.98      455.47     10.87 o 
  -3  12   4       17.58       24.65      3.92 o 
  -2  12   4        0.60       -2.60      3.63 o 
  -1  12   4       45.37       43.93      4.51 o 
   0  12   4      257.48      249.56      8.17 o 
   1  12   4       12.83        6.48      2.73 o 
   2  12   4      138.02      142.31      5.54 o 
   3  12   4        1.96        6.36      3.16 o 
   4  12   4      366.79      373.00     10.49 o 
   5  12   4       15.50       12.19      5.07 o 
   6  12   4       60.78       53.68      6.80 o 
   7  12   4        3.06       -3.33      4.64 o 
  -8  13   4       72.52       57.70      8.05 o 
  -7  13   4       38.39       49.15     15.71 o 
  -6  13   4        1.47        2.19      5.10 o 
  -5  13   4        0.08        1.14      3.80 o 
  -4  13   4        0.33        0.32      3.34 o 
  -3  13   4       19.58        9.27      3.76 o 
  -2  13   4       13.20        9.65      4.24 o 
  -1  13   4       13.38        9.12      3.67 o 
   0  13   4       48.31       38.97      5.08 o 
   1  13   4       19.11       12.93      3.86 o 
   2  13   4       70.04       89.28      5.37 o 
   3  13   4       46.54       42.30      4.24 o 
   4  13   4        9.03        6.67      4.50 o 
   5  13   4       61.53       58.48      7.92 o 
   6  13   4        1.23       -6.31      6.18 o 
   7  13   4       31.31       33.57      6.85 o 
  -8  14   4       60.12       61.34      8.67 o 
  -7  14   4        7.07        0.98      5.89 o 
  -6  14   4       46.73       41.70      7.37 o 
  -5  14   4       38.88       43.01      7.05 o 
  -4  14   4      588.62      594.54     15.96 o 
  -3  14   4       86.21       78.82      6.06 o 
  -2  14   4      104.40       97.12      6.38 o 
  -1  14   4       32.62       28.92      4.66 o 
   0  14   4        8.35        0.58      3.77 o 
   1  14   4      143.45      144.35      7.44 o 
   2  14   4       74.61       75.26      5.23 o 
   3  14   4       88.09       93.75      7.54 o 
   4  14   4       16.15       26.18      6.63 o 
   5  14   4        1.67        2.96      4.98 o 
   6  14   4       15.85       12.01      7.16 o 
  -7  15   4      204.66      241.81     14.17 o 
  -6  15   4       28.72       26.33      6.90 o 
  -5  15   4       30.19       10.46      5.98 o 
  -4  15   4      200.98      202.13     10.05 o 
  -3  15   4        4.39        0.05      3.70 o 
  -2  15   4      126.84      130.78      9.03 o 
  -1  15   4       42.59       42.60      7.17 o 
   0  15   4       22.73       36.13      4.92 o 
   1  15   4       64.82       76.83      6.17 o 
   2  15   4       74.09       78.82      6.76 o 
   3  15   4      451.48      471.79     16.75 o 
   4  15   4       95.15      110.49      8.76 o 
   5  15   4       58.53       50.90      9.91 o 
   6  15   4        1.34        0.12      5.50 o 
  -7  16   4       25.58       32.04     12.72 o 
  -6  16   4       25.93       42.44      7.99 o 
  -5  16   4        0.10        0.97      5.62 o 
  -4  16   4       66.18       72.37     14.01 o 
  -3  16   4      210.41      221.38      8.95 o 
  -2  16   4        0.53        1.05      3.90 o 
  -1  16   4        1.46       -1.46      4.82 o 
   0  16   4      496.50      472.02     12.90 o 
   1  16   4        1.93       -0.81      3.50 o 
   2  16   4        1.40       -2.09      4.17 o 
   3  16   4       41.38       48.59      5.63 o 
   4  16   4        6.68        2.65      5.30 o 
   5  16   4        0.40       -1.63      5.40 o 
  -6  17   4        8.18       19.84      7.41 o 
  -5  17   4       13.96       14.67      6.89 o 
  -4  17   4       32.41       37.43      6.78 o 
  -3  17   4        2.93        0.37      4.71 o 
  -2  17   4       10.94        8.25      4.39 o 
  -1  17   4        7.92       19.11      4.71 o 
   0  17   4       31.80       22.97      4.98 o 
   1  17   4      248.06      263.29      8.73 o 
   2  17   4        2.50       -0.02      4.23 o 
   3  17   4       27.61       32.58      5.42 o 
   4  17   4        0.20       -2.14      5.34 o 
  -5  18   4      105.76      108.15     11.35 o 
  -4  18   4       31.44       43.87      8.73 o 
  -3  18   4       20.27       23.67      6.06 o 
  -2  18   4       13.15       12.00      4.80 o 
  -1  18   4        9.27        6.98      4.93 o 
   0  18   4        2.49        1.25      4.30 o 
   1  18   4       80.93       91.14      7.23 o 
   2  18   4       79.06       75.86      8.24 o 
   3  18   4       19.09       10.93      5.85 o 
   4  18   4        7.33       10.85      6.00 o 
  -4  19   4       27.68       36.09      8.32 o 
  -3  19   4        6.18        1.39      5.17 o 
  -2  19   4        0.00        2.08      4.56 o 
  -1  19   4        6.01       10.27      5.69 o 
   0  19   4       83.47       96.89      7.67 o 
   1  19   4        0.22       -5.69      4.43 o 
   2  19   4        4.48        1.06      5.49 o 
  -2  20   4        3.01       -3.57      5.55 o 
  -1  20   4        0.39       12.92      5.12 o 
   0  20   4       39.62       38.62      6.26 o 
 -10   1   5       23.66       14.00      9.77 o 
  -9   1   5       14.82       14.75      8.35 o 
  -8   1   5        4.87       -0.32      2.87 o 
  -7   1   5       88.55       94.98      3.47 o 
  -6   1   5       35.65       36.31      2.71 o 
  -5   1   5       15.82       24.85      2.14 o 
  -4   1   5      381.04      428.93      6.14 o 
  -3   1   5       12.52       11.24      1.39 o 
  -2   1   5     1851.59     1928.52     17.07 o 
  -1   1   5     6539.32     6377.84     52.89 o 
   0   1   5       34.54       30.68      1.67 o 
   1   1   5      371.64      442.21      6.57 o 
   2   1   5      177.39      158.36      4.23 o 
   3   1   5     1051.04     1120.55     14.86 o 
   4   1   5       91.23       79.11      3.80 o 
   5   1   5        7.63        3.50      2.40 o 
   6   1   5       16.06       15.78      3.46 o 
   7   1   5       71.65       54.88      5.71 o 
   8   1   5       63.88       62.86      5.56 o 
   9   1   5        0.47        1.44      7.45 o 
 -10   2   5        0.29       -3.72      7.70 o 
  -9   2   5        3.52       -0.12      4.18 o 
  -8   2   5      626.74      605.99     13.00 o 
  -7   2   5       37.87       40.66      3.77 o 
  -6   2   5      239.24      228.70      5.09 o 
  -5   2   5       56.96       57.60      2.78 o 
  -4   2   5     3615.91     3743.00     36.65 o 
  -3   2   5      206.51      178.05      3.31 o 
  -2   2   5      622.87      607.26      6.50 o 
  -1   2   5     1806.22     1811.73     16.69 o 
   0   2   5     1145.52     1052.21     11.91 o 
   1   2   5      752.52      779.87     11.76 o 
   2   2   5        0.03       -1.20      2.17 o 
   3   2   5     1496.36     1644.71     19.81 o 
   4   2   5      291.39      300.08      8.11 o 
   5   2   5       24.76       26.80      3.07 o 
   6   2   5       60.90       48.41      4.43 o 
   7   2   5       16.14       15.17      3.79 o 
   8   2   5       17.10       25.32      4.41 o 
   9   2   5       43.09       68.73     11.41 o 
 -10   3   5        5.50       -2.50      8.62 o 
  -9   3   5       49.10       55.54      8.66 o 
  -8   3   5      345.86      393.51     10.11 o 
  -7   3   5      260.34      245.82      7.48 o 
  -6   3   5      264.23      273.76      5.79 o 
  -5   3   5        8.37        5.31      1.83 o 
  -4   3   5      137.91      172.89      4.58 o 
  -3   3   5      233.40      242.37      3.92 o 
  -2   3   5       14.33       11.03      1.58 o 
  -1   3   5     1643.72     1726.92     17.67 o 
   0   3   5     1020.75     1088.13     12.48 o 
   1   3   5      679.09      720.48     11.31 o 
   2   3   5       81.28       79.02      3.34 o 
   3   3   5     2678.71     2807.21     32.82 o 
   4   3   5        2.27       -0.79      1.45 o 
   5   3   5       39.50       38.35      3.41 o 
   6   3   5      126.40      133.81      7.54 o 
   7   3   5       25.79       34.28      5.91 o 
   8   3   5        9.40       10.12      4.05 o 
   9   3   5        0.02       -0.69      8.19 o 
 -10   4   5       10.44       15.93     12.32 o 
  -9   4   5        5.24        8.86      4.95 o 
  -8   4   5       77.59       83.60      5.15 o 
  -7   4   5      640.15      650.90     14.26 o 
  -6   4   5       39.56       44.41      3.26 o 
  -5   4   5      119.20      108.68      3.86 o 
  -4   4   5      415.63      454.01      5.78 o 
  -3   4   5      806.15      835.74      9.89 o 
  -2   4   5      257.42      269.74      5.43 o 
  -1   4   5     1675.30     1669.65     21.48 o 
   0   4   5      280.60      304.52      8.12 o 
   1   4   5      465.79      478.42      9.85 o 
   2   4   5       60.46       78.77      5.20 o 
   3   4   5      268.36      278.49      7.95 o 
   4   4   5      467.83      460.24      6.88 o 
   5   4   5        0.23       -0.99      2.54 o 
   6   4   5        0.30       -0.76      2.90 o 
   7   4   5       23.39       27.97      4.32 o 
   8   4   5       39.81       48.02      5.29 o 
   9   4   5       16.12       19.81     11.77 o 
 -10   5   5        9.69        3.64     12.27 o 
  -9   5   5       36.93       52.25      8.70 o 
  -8   5   5        8.19        5.60      4.63 o 
  -7   5   5       26.87       20.23      5.00 o 
  -6   5   5      342.50      339.92      8.47 o 
  -5   5   5      877.96      883.00     30.96 o 
  -4   5   5      332.27      313.86      5.07 o 
  -3   5   5      780.00      777.85     10.57 o 
  -2   5   5        3.59        3.41      2.17 o 
  -1   5   5        9.94       17.70      2.58 o 
   0   5   5     1216.20     1183.88     19.34 o 
   1   5   5     1588.37     1639.55     25.15 o 
   2   5   5     1668.33     1693.31     25.72 o 
   3   5   5        8.07       11.44      1.74 o 
   4   5   5       83.47       85.32      3.22 o 
   5   5   5       24.72       26.87      3.32 o 
   6   5   5      339.95      348.85      8.78 o 
   7   5   5       24.00       27.06      4.39 o 
   8   5   5       41.25       48.71      5.33 o 
 -10   6   5        4.68      -14.91     10.45 o 
  -9   6   5        2.15       -2.82      5.18 o 
  -8   6   5      298.32      290.09     13.41 o 
  -7   6   5       68.43       56.52      7.09 o 
  -6   6   5       20.11       28.49      4.12 o 
  -5   6   5      138.24      123.29      4.76 o 
  -4   6   5       63.99       65.34      2.88 o 
  -3   6   5      499.64      513.80      8.15 o 
  -2   6   5        0.05        0.31      2.26 o 
  -1   6   5      613.20      677.79     19.31 o 
   0   6   5      122.86      152.43      4.61 o 
   1   6   5      289.44      298.30      7.45 o 
   2   6   5      874.33      848.99     14.74 o 
   3   6   5       63.63       68.94      3.33 o 
   4   6   5      183.89      173.85      5.59 o 
   5   6   5      226.81      221.34      6.67 o 
   6   6   5        2.15        3.87      3.44 o 
   7   6   5       61.92       84.55      5.99 o 
   8   6   5       87.89      100.31      7.77 o 
 -10   7   5        9.89        1.76      9.70 o 
  -9   7   5        0.03        1.08      5.14 o 
  -8   7   5        1.42       -0.97      5.41 o 
  -7   7   5       30.46       24.59      6.16 o 
  -6   7   5       11.01       12.90      9.17 o 
  -5   7   5      190.06      197.05     11.13 o 
  -4   7   5      113.63      120.57      4.87 o 
  -3   7   5        1.36        2.86      2.21 o 
  -2   7   5       29.03       24.42      2.78 o 
  -1   7   5      436.38      447.86     11.32 o 
   0   7   5       80.27       83.56      3.77 o 
   1   7   5     1396.28     1451.97     23.17 o 
   2   7   5      261.93      258.63      6.44 o 
   3   7   5        0.06        0.48      1.99 o 
   4   7   5      317.44      316.60      7.33 o 
   5   7   5       46.40       40.61      4.39 o 
   6   7   5       58.68       62.65      5.26 o 
   7   7   5        0.08       -0.59      3.53 o 
   8   7   5       79.91       76.93      7.34 o 
 -10   8   5        4.43        0.27      7.07 o 
  -9   8   5       16.01       24.94      4.97 o 
  -8   8   5       33.70       38.81      7.37 o 
  -7   8   5       77.38       65.41      8.60 o 
  -6   8   5      559.64      556.65     18.70 o 
  -5   8   5       49.25       56.69      4.69 o 
  -4   8   5       21.19       31.46      3.68 o 
  -3   8   5       28.01       41.53      3.59 o 
  -2   8   5      168.63      143.54      4.66 o 
  -1   8   5      195.11      183.11      6.32 o 
   0   8   5      160.29      153.83      4.65 o 
   1   8   5      332.37      310.84      8.04 o 
   2   8   5       21.58       22.08      2.29 o 
   3   8   5      355.97      377.61      7.54 o 
   4   8   5       20.59       16.46      2.85 o 
   5   8   5        8.57        7.88      3.45 o 
   6   8   5      202.11      191.33      9.18 o 
   7   8   5       17.47        5.09      6.97 o 
   8   8   5       64.94       65.19      7.09 o 
 -10   9   5        2.70       -2.18     24.61 o 
  -9   9   5       20.36       24.32      5.18 o 
  -8   9   5       28.31       23.93      4.97 o 
  -7   9   5        8.60        4.11      5.34 o 
  -6   9   5      192.29      213.21     11.63 o 
  -5   9   5       50.48       57.12      3.66 o 
  -4   9   5      613.57      593.04     13.72 o 
  -3   9   5        1.55       -3.02      2.15 o 
  -2   9   5      406.77      444.95      9.41 o 
  -1   9   5        8.27        4.64      2.17 o 
   0   9   5       76.32       79.63      3.50 o 
   1   9   5      765.79      724.08     13.95 o 
   2   9   5      954.46      956.85     17.18 o 
   3   9   5       42.51       33.20      3.67 o 
   4   9   5        3.21        8.49      3.88 o 
   5   9   5       99.64       88.39      6.94 o 
   6   9   5       57.00       52.76      6.18 o 
   7   9   5       22.22       26.08      5.57 o 
   8   9   5       46.85       61.47      8.11 o 
  -9  10   5        3.26       -2.46      4.39 o 
  -8  10   5       67.86       75.09      9.65 o 
  -7  10   5        2.35        6.49      4.23 o 
  -6  10   5       45.48       47.17      6.59 o 
  -5  10   5      406.51      401.92     11.24 o 
  -4  10   5      153.50      155.24      6.08 o 
  -3  10   5       74.08       60.02      3.94 o 
  -2  10   5      722.41      687.08     16.49 o 
  -1  10   5       43.07       40.77      3.10 o 
   0  10   5       11.04        9.49      3.11 o 
   1  10   5      208.92      192.69      8.48 o 
   2  10   5       91.55       86.07      5.13 o 
   3  10   5       17.35       20.64      4.23 o 
   4  10   5        3.66        5.30      3.35 o 
   5  10   5       37.10       36.06      7.14 o 
   6  10   5        1.32        3.89      4.48 o 
   7  10   5       14.79       21.47      5.48 o 
  -9  11   5        1.82       -7.34      7.11 o 
  -8  11   5       39.66       34.55      5.86 o 
  -7  11   5        0.51       -2.07      4.74 o 
  -6  11   5      806.05      741.75     27.52 o 
  -5  11   5        0.16        2.91      3.58 o 
  -4  11   5      109.45       97.02      5.39 o 
  -3  11   5      219.08      213.17      6.58 o 
  -2  11   5       10.40        9.38      2.79 o 
  -1  11   5        3.44       -3.92      2.99 o 
   0  11   5       30.20       35.00      4.12 o 
   1  11   5      216.34      206.31      5.79 o 
   2  11   5        3.59        0.51      4.00 o 
   3  11   5        2.76        0.63      2.94 o 
   4  11   5        8.11        7.48      3.63 o 
   5  11   5        0.52       -1.18      4.27 o 
   6  11   5        0.26        6.53      4.77 o 
   7  11   5        5.22        4.34      5.66 o 
  -9  12   5       20.28       12.55      6.25 o 
  -8  12   5        1.71        4.54      5.44 o 
  -7  12   5      445.92      432.53     36.34 o 
  -6  12   5       15.14       16.96      5.60 o 
  -5  12   5       97.35       96.72      6.67 o 
  -4  12   5        2.05       -3.66      3.11 o 
  -3  12   5       93.45      106.31      6.01 o 
  -2  12   5        2.83        4.03      4.07 o 
  -1  12   5       50.65       50.67      5.28 o 
   0  12   5        2.44        0.72      3.34 o 
   1  12   5        8.67        5.70      4.00 o 
   2  12   5        9.50        7.82      5.80 o 
   3  12   5        0.34       -4.28      2.85 o 
   4  12   5        0.26        2.24      4.35 o 
   5  12   5      152.03      162.53     10.08 o 
   6  12   5        0.00       -3.91      4.67 o 
   7  12   5       11.10       12.56      6.72 o 
  -8  13   5       78.13       81.26      8.97 o 
  -7  13   5       84.73       84.61      8.84 o 
  -6  13   5        4.35        3.47      5.44 o 
  -5  13   5       11.61       10.51      4.33 o 
  -4  13   5      278.06      263.96      9.18 o 
  -3  13   5        0.07       -5.07      3.38 o 
  -2  13   5       31.10       33.49      4.67 o 
  -1  13   5       68.15       69.12      5.47 o 
   0  13   5      128.81      118.12      6.64 o 
   1  13   5       90.19       82.33      5.82 o 
   2  13   5       76.55       68.12      5.61 o 
   3  13   5       33.95       37.00      4.67 o 
   4  13   5        2.09        1.83      4.61 o 
   5  13   5        1.08       -1.24      4.71 o 
   6  13   5      243.50      267.76     15.43 o 
  -8  14   5       29.83       29.85      9.89 o 
  -7  14   5       10.59       12.38      6.17 o 
  -6  14   5        0.28       -7.57      5.05 o 
  -5  14   5      127.84      114.13      9.66 o 
  -4  14   5        1.77        2.55      4.34 o 
  -3  14   5       10.25        8.40      3.93 o 
  -2  14   5       50.11       58.89      5.46 o 
  -1  14   5      349.51      324.81     10.16 o 
   0  14   5      120.88      142.03      7.57 o 
   1  14   5       60.85       51.88      5.29 o 
   2  14   5      329.19      327.69     10.32 o 
   3  14   5        1.30       -5.26      3.50 o 
   4  14   5       12.61       12.29      5.19 o 
   5  14   5        3.97       -6.01      4.68 o 
   6  14   5       13.62        3.92      5.54 o 
  -7  15   5        2.50        9.01      6.66 o 
  -6  15   5       22.25       24.90      9.82 o 
  -5  15   5        3.87       -2.69      5.29 o 
  -4  15   5        1.10        0.23      4.27 o 
  -3  15   5       64.11       66.39      5.73 o 
  -2  15   5       13.53       13.91      4.23 o 
  -1  15   5       53.66       49.39      5.52 o 
   0  15   5        0.33        3.11      4.16 o 
   1  15   5      300.20      293.70     10.07 o 
   2  15   5       40.72       35.24      4.46 o 
   3  15   5        0.08        0.15      4.03 o 
   4  15   5        0.23       -1.03      4.69 o 
   5  15   5        0.05       -2.76      4.89 o 
  -7  16   5       73.31      101.27     10.75 o 
  -6  16   5       92.33       85.06     13.26 o 
  -5  16   5       15.91       16.57      6.54 o 
  -4  16   5        0.75       -1.18      7.40 o 
  -3  16   5       21.93       28.98      4.97 o 
  -2  16   5        0.13       -0.21      3.96 o 
  -1  16   5      150.63      156.11      8.32 o 
   0  16   5       59.74       49.47      5.49 o 
   1  16   5      179.35      181.81     10.64 o 
   2  16   5       34.69       40.08      4.81 o 
   3  16   5       58.80       57.85      6.08 o 
   4  16   5        0.05       -5.72      5.03 o 
   5  16   5       25.05       22.45      6.47 o 
  -6  17   5        3.61       17.75      7.18 o 
  -5  17   5       13.87       11.51      6.62 o 
  -4  17   5       45.16       46.00      6.56 o 
  -3  17   5        1.09        1.92      4.85 o 
  -2  17   5       56.04       57.11      6.01 o 
  -1  17   5        0.08       -1.38      4.27 o 
   0  17   5       33.10       26.68      5.12 o 
   1  17   5        2.46       -4.74      3.52 o 
   2  17   5      198.16      207.87      9.86 o 
   3  17   5        0.14        8.40      5.56 o 
   4  17   5        7.04        3.24      6.42 o 
  -5  18   5        0.01       -2.92      6.72 o 
  -4  18   5        7.70        5.95      6.61 o 
  -3  18   5        4.30        1.26      6.10 o 
  -2  18   5        0.07       -0.90      4.34 o 
  -1  18   5       12.23       17.31      4.98 o 
   0  18   5        0.86        1.35      4.88 o 
   1  18   5       55.99       74.69      7.54 o 
   2  18   5      273.03      300.39     14.51 o 
   3  18   5       58.75       54.84      7.77 o 
  -4  19   5       13.10       11.90      7.36 o 
  -3  19   5        1.47        6.29      5.50 o 
  -2  19   5        4.84        0.82      4.46 o 
  -1  19   5       18.91       17.90      5.48 o 
   0  19   5        4.46        3.02      7.15 o 
   1  19   5       91.41      112.48      9.35 o 
   2  19   5       72.92       62.22      8.02 o 
 -10   0   6       71.77       64.65     17.23 o 
  -9   0   6        1.90        3.74      4.74 o 
  -8   0   6      112.93      133.17     19.24 o 
  -7   0   6      259.35      224.83     25.71 o 
  -6   0   6      102.30       91.05      6.29 o 
  -5   0   6      780.62      940.71     19.15 o 
  -4   0   6      583.22      604.11      9.26 o 
  -3   0   6      648.79      590.09      9.94 o 
  -2   0   6      140.35      146.28      5.05 o 
  -1   0   6      478.02      524.80     10.99 o 
   0   0   6      352.86      360.46     14.54 o 
   1   0   6      616.21      553.34     19.29 o 
   2   0   6      392.40      439.75     13.09 o 
   3   0   6        0.01       -0.75      3.14 o 
   4   0   6      170.83      169.09      7.21 o 
   5   0   6       34.77       21.73      8.25 o 
   7   0   6        1.72       -3.70      6.10 o 
   8   0   6      264.64      247.99     13.64 o 
 -10   1   6        4.51       -3.93      7.73 o 
  -9   1   6        0.07        2.39      3.42 o 
  -8   1   6        0.00        2.16      3.27 o 
  -7   1   6       14.55        6.06      3.21 o 
  -6   1   6       19.46       30.22      3.79 o 
  -5   1   6       15.93       14.17      2.19 o 
  -4   1   6       73.38       69.55      2.10 o 
  -3   1   6      305.90      295.50      4.56 o 
  -2   1   6     2090.43     2179.13     21.44 o 
  -1   1   6     1674.48     1662.09     20.08 o 
   0   1   6      745.67      781.38     12.49 o 
   1   1   6       48.83       32.59      3.16 o 
   2   1   6     1425.58     1507.38     30.77 o 
   3   1   6      232.28      249.47      6.33 o 
   4   1   6      115.13      109.35      4.68 o 
   5   1   6        7.49        2.37      3.13 o 
   6   1   6       64.40       60.96      5.08 o 
   7   1   6        7.38        3.34      5.12 o 
   8   1   6       45.06       52.95      5.58 o 
 -10   2   6        1.95       -7.78      8.48 o 
  -9   2   6       55.04       54.38      4.84 o 
  -8   2   6       98.52      107.95      5.80 o 
  -7   2   6      106.10      100.58      7.73 o 
  -6   2   6        0.03       -0.22      1.92 o 
  -5   2   6       60.25       68.69      4.28 o 
  -4   2   6       40.66       56.06      2.10 o 
  -3   2   6      685.08      699.30      8.73 o 
  -2   2   6      119.09      133.96      3.41 o 
  -1   2   6      160.98      157.29      4.39 o 
   0   2   6     1688.54     1778.94     27.63 o 
   1   2   6      231.56      235.38      7.91 o 
   2   2   6      163.21      165.31      6.68 o 
   3   2   6      725.62      759.58     13.32 o 
   4   2   6        0.09        0.37      0.74 o 
   5   2   6       53.37       52.41      4.45 o 
   6   2   6       66.61       76.34      5.46 o 
   7   2   6        1.63        2.58      3.50 o 
   8   2   6       14.09       10.07      4.31 o 
 -10   3   6        2.18      -10.71     11.88 o 
  -9   3   6        1.76        5.57      3.54 o 
  -8   3   6      258.24      255.04      8.75 o 
  -7   3   6      251.69      221.00     12.47 o 
  -6   3   6       41.88       75.45      3.92 o 
  -5   3   6      360.57      369.41      9.43 o 
  -4   3   6     1314.37     1288.06     13.30 o 
  -3   3   6       67.74       58.11      2.56 o 
  -2   3   6      762.94      756.56     10.75 o 
  -1   3   6      231.55      281.78      6.76 o 
   0   3   6     2251.58     2400.47     36.30 o 
   1   3   6       44.05       46.68      3.10 o 
   2   3   6      586.80      613.05     11.30 o 
   3   3   6      104.41      109.17      5.09 o 
   4   3   6        0.11        2.21      4.19 o 
   5   3   6      166.27      178.69      7.04 o 
   6   3   6        7.28       10.65      3.64 o 
   7   3   6        1.77       -0.80      3.52 o 
   8   3   6      157.27      166.66      8.47 o 
 -10   4   6       38.47       17.08     13.62 o 
  -9   4   6       94.17      103.01      6.09 o 
  -8   4   6        8.96        8.39      3.57 o 
  -7   4   6      162.04      156.43      6.76 o 
  -6   4   6       53.13       65.24      3.55 o 
  -5   4   6       21.64       19.12      1.63 o 
  -4   4   6      106.11      104.18      2.88 o 
  -3   4   6        9.78        8.49      2.04 o 
  -2   4   6        1.29        0.89      2.45 o 
  -1   4   6      883.76      979.60     16.34 o 
   0   4   6      873.80      885.91     17.83 o 
   1   4   6      952.41      976.05     16.57 o 
   2   4   6      206.06      204.41      4.85 o 
   3   4   6       22.53       26.56      3.32 o 
   4   4   6      684.58      717.68     13.10 o 
   5   4   6      866.18      802.18     26.06 o 
   6   4   6       11.17       14.73      3.87 o 
   7   4   6        6.08        0.40      3.70 o 
   8   4   6        0.10        2.72      4.04 o 
 -10   5   6        0.02      -14.39      9.60 o 
  -9   5   6        1.03       -3.98      4.77 o 
  -8   5   6      227.05      204.16     10.41 o 
  -7   5   6       29.81       16.48      4.96 o 
  -6   5   6       86.35      105.01      5.02 o 
  -5   5   6      220.43      231.63      6.16 o 
  -4   5   6       66.13       71.57      4.72 o 
  -3   5   6      322.68      284.44      6.42 o 
  -2   5   6     2228.02     2366.63     33.33 o 
  -1   5   6      594.07      599.74     10.74 o 
   0   5   6      626.69      659.11     12.30 o 
   1   5   6       16.43       12.21      3.21 o 
   2   5   6      203.47      182.62      5.75 o 
   3   5   6      167.50      155.01      5.37 o 
   4   5   6      129.60      121.33      4.40 o 
   5   5   6      501.02      470.14     10.12 o 
   6   5   6      238.97      221.62     10.79 o 
   7   5   6       86.26       87.41      6.33 o 
   8   5   6       11.64       14.41      4.70 o 
 -10   6   6        0.48        5.34      9.05 o 
  -9   6   6       82.09       99.15      8.58 o 
  -8   6   6      143.62      148.84     13.41 o 
  -7   6   6       66.12       58.71      6.55 o 
  -6   6   6        6.75        8.86      3.47 o 
  -5   6   6       29.86       40.68      3.33 o 
  -4   6   6       85.91      103.66      5.46 o 
  -3   6   6       29.34       25.81      2.67 o 
  -2   6   6       13.15       20.90      2.81 o 
  -1   6   6      663.73      626.12     11.25 o 
   0   6   6      359.71      511.83     18.05 o 
   1   6   6        4.05        1.18      2.37 o 
   2   6   6      462.31      451.70     15.75 o 
   3   6   6       66.28       92.56      6.74 o 
   4   6   6      400.14      376.94      8.14 o 
   5   6   6       94.71       87.73      5.69 o 
   6   6   6      154.73      161.60      7.68 o 
   7   6   6       44.66       52.28      5.45 o 
   8   6   6       53.67       45.18      6.36 o 
 -10   7   6       15.23        6.70     11.03 o 
  -9   7   6       64.19       74.52      8.17 o 
  -8   7   6      204.01      206.55     14.91 o 
  -7   7   6      250.66      254.89     11.29 o 
  -6   7   6      262.22      248.60     15.61 o 
  -5   7   6      301.94      281.15      6.57 o 
  -4   7   6      682.71      669.35     12.98 o 
  -3   7   6       80.61      105.49      5.07 o 
  -2   7   6      103.93       96.87      5.49 o 
  -1   7   6      899.30      924.67     16.79 o 
   0   7   6       17.27       20.83      2.34 o 
   1   7   6      332.08      357.60      8.60 o 
   2   7   6      322.43      314.28      8.02 o 
   3   7   6      459.17      423.02      8.29 o 
   4   7   6      994.26      973.93     22.70 o 
   5   7   6      199.94      176.53      8.01 o 
   6   7   6      200.23      186.16      7.91 o 
   7   7   6        1.39        3.53      4.44 o 
   8   7   6      141.24      151.28     10.90 o 
 -10   8   6        4.80       -0.91      8.63 o 
  -9   8   6       28.03       32.52      6.81 o 
  -8   8   6       36.93       32.51      6.34 o 
  -7   8   6      156.78      171.01     11.61 o 
  -6   8   6       14.15       14.24      5.69 o 
  -5   8   6       25.10       22.08      3.65 o 
  -4   8   6        4.15        2.44      4.64 o 
  -3   8   6        0.31       -1.70      2.78 o 
  -2   8   6      557.48      532.55     11.22 o 
  -1   8   6       29.86       33.40      3.15 o 
   0   8   6      483.85      506.17      9.55 o 
   1   8   6        1.33        0.43      2.66 o 
   2   8   6      242.80      230.00      6.85 o 
   3   8   6       27.72       32.47      3.03 o 
   4   8   6       53.00       53.49      6.12 o 
   5   8   6      151.19      146.92      7.41 o 
   6   8   6        0.13       -3.74      4.14 o 
   7   8   6       10.14       12.59      5.12 o 
   8   8   6        0.51       -1.00      5.81 o 
  -9   9   6       21.76       22.53      6.50 o 
  -8   9   6       66.92       48.55     10.96 o 
  -7   9   6        1.09        6.60      5.91 o 
  -6   9   6        1.30        2.86      5.37 o 
  -5   9   6      216.61      204.63      7.08 o 
  -4   9   6      290.40      267.23     10.92 o 
  -3   9   6       64.11       68.43      7.06 o 
  -2   9   6        7.37       10.86      2.68 o 
  -1   9   6     1408.90     1470.85     21.45 o 
   0   9   6        7.79       17.83      2.42 o 
   1   9   6      169.88      158.39      6.39 o 
   2   9   6      131.17      114.68      5.74 o 
   3   9   6       41.76      106.55     10.04 o 
   4   9   6      279.09      274.27     13.88 o 
   5   9   6       32.35       36.44      5.41 o 
   6   9   6      161.28      162.12     11.77 o 
   7   9   6       17.33       12.89      5.19 o 
  -9  10   6       48.86       50.57     12.34 o 
  -8  10   6       55.71       68.59      6.58 o 
  -7  10   6        0.32       -4.81      4.01 o 
  -6  10   6       30.02       14.65      9.29 o 
  -5  10   6       83.24       81.92      8.81 o 
  -4  10   6      596.14      582.09     14.77 o 
  -3  10   6      377.38      359.30      8.40 o 
  -2  10   6        1.78        3.09      2.69 o 
  -1  10   6       81.48       84.79      4.83 o 
   0  10   6       96.53      113.85      3.80 o 
   1  10   6        4.07        9.29      3.29 o 
   2  10   6      380.31      378.55      9.98 o 
   3  10   6       92.76       90.12      5.44 o 
   4  10   6      293.56      274.80     10.86 o 
   5  10   6        3.94        4.63      4.54 o 
   6  10   6      181.85      216.57     26.64 o 
   7  10   6       70.70       80.97      7.97 o 
  -9  11   6       16.89       11.90      9.94 o 
  -8  11   6      250.41      232.10     15.08 o 
  -7  11   6      275.99      267.76     12.65 o 
  -6  11   6       82.43       85.70     15.42 o 
  -5  11   6      279.00      265.46      9.57 o 
  -4  11   6       24.19       22.59      4.40 o 
  -3  11   6       46.21       48.95      4.62 o 
  -2  11   6        7.08        9.26      2.84 o 
  -1  11   6      187.44      165.80      5.66 o 
   0  11   6      616.04      560.91     12.79 o 
   1  11   6       39.72       42.60      4.82 o 
   2  11   6       16.96       13.60      3.71 o 
   3  11   6        2.90        0.96      3.23 o 
   4  11   6       70.56       76.97      7.00 o 
   5  11   6      195.98      210.55     10.61 o 
   6  11   6        1.70       -0.53      4.69 o 
   7  11   6       32.83       33.81      7.60 o 
  -8  12   6        7.87       -3.21      9.74 o 
  -7  12   6        0.01       -1.54      5.25 o 
  -6  12   6      165.45      169.38     10.60 o 
  -5  12   6       48.23       40.73      5.18 o 
  -4  12   6       25.87       18.37      4.00 o 
  -3  12   6       98.43      120.09      6.53 o 
  -2  12   6        0.09       -1.23      2.75 o 
  -1  12   6        3.19        8.47      4.35 o 
   0  12   6      152.52      164.30      7.64 o 
   1  12   6       18.16       19.60      4.07 o 
   2  12   6      142.61      145.83      7.23 o 
   3  12   6        0.10        4.08      4.22 o 
   4  12   6       43.00       33.14      5.64 o 
   5  12   6       22.30       35.11      7.06 o 
   6  12   6        0.58       -3.93      4.66 o 
  -8  13   6       60.78       49.02      7.98 o 
  -7  13   6       46.55       45.08     17.20 o 
  -6  13   6        2.65        2.50      5.36 o 
  -5  13   6       13.94       15.33      4.51 o 
  -4  13   6      170.44      139.47     10.72 o 
  -3  13   6        0.88       -1.98      3.52 o 
  -2  13   6       86.81       77.06      5.89 o 
  -1  13   6      313.75      283.61      9.28 o 
   0  13   6      355.13      316.41      9.99 o 
   1  13   6       16.44       20.40      4.39 o 
   2  13   6       23.35       17.15      4.24 o 
   3  13   6       44.38       45.78      7.67 o 
   4  13   6        1.98       -1.62      4.44 o 
   5  13   6        6.15        5.76      5.12 o 
   6  13   6        9.12       11.42      5.70 o 
  -8  14   6       47.76       59.01      8.68 o 
  -7  14   6       10.78       11.46      6.27 o 
  -6  14   6        1.84       -4.19      8.29 o 
  -5  14   6        0.00       -0.43      5.36 o 
  -4  14   6       29.09       33.46      6.39 o 
  -3  14   6        0.39       -5.12      3.41 o 
  -2  14   6       71.85       78.79      8.83 o 
  -1  14   6       59.01       50.79      6.52 o 
   0  14   6      153.77      125.36     10.27 o 
   1  14   6        0.23       -3.16      3.75 o 
   2  14   6        0.87       -5.27      3.51 o 
   3  14   6        0.77       -5.09      3.55 o 
   4  14   6       13.97       17.28      5.61 o 
   5  14   6        0.39        0.69      5.30 o 
  -7  15   6       62.00       56.84      9.99 o 
  -6  15   6       11.24        9.94      6.25 o 
  -5  15   6        4.13        1.33      5.58 o 
  -4  15   6       10.14        1.06      4.62 o 
  -3  15   6        2.34       -5.45      3.77 o 
  -2  15   6       23.88       23.59      4.61 o 
  -1  15   6      218.32      198.31      9.02 o 
   0  15   6       88.11       97.71      6.91 o 
   1  15   6       62.35       65.48      6.04 o 
   2  15   6       10.51       11.62      4.33 o 
   3  15   6        9.43        5.79      4.20 o 
   4  15   6       64.91       70.98      8.29 o 
   5  15   6      174.60      196.36     11.93 o 
  -6  16   6        3.36       -3.42      5.91 o 
  -5  16   6        3.35       -1.99      5.72 o 
  -4  16   6        1.07       -2.94      4.48 o 
  -3  16   6       47.84       50.04      5.66 o 
  -2  16   6        2.57        4.75      4.17 o 
  -1  16   6        1.37       -3.02      3.75 o 
   0  16   6       53.93       36.25      5.37 o 
   1  16   6       35.17       36.17      5.33 o 
   2  16   6       48.37       58.01      7.07 o 
   3  16   6        0.00        3.56      5.36 o 
   4  16   6        5.96       11.62      7.01 o 
  -6  17   6       15.95        7.61      8.51 o 
  -5  17   6        0.07       10.38      6.62 o 
  -4  17   6        0.13       -6.98      4.65 o 
  -3  17   6        5.96        0.60      4.97 o 
  -2  17   6       46.14       48.75      6.82 o 
  -1  17   6       32.98       25.26      5.14 o 
   0  17   6       88.95       82.64      9.91 o 
   1  17   6        0.04        0.55      4.47 o 
   2  17   6       68.40       64.76      6.51 o 
   3  17   6       21.96       19.76      8.97 o 
  -5  18   6       15.80       16.69      7.62 o 
  -4  18   6        2.70        0.07      6.38 o 
  -3  18   6        2.89        9.43      5.55 o 
  -2  18   6        9.20        4.66      4.53 o 
  -1  18   6        1.35       -3.81      4.56 o 
   0  18   6       61.44       65.52      6.69 o 
   1  18   6       25.09       21.78      5.33 o 
   2  18   6       16.31        5.60      7.14 o 
  -3  19   6        3.12        1.49      5.50 o 
  -2  19   6        6.56       10.03      5.95 o 
  -1  19   6        4.82        0.12      5.24 o 
   0  19   6        0.27        0.22      4.51 o 
   1  19   6       20.24       30.96      6.93 o 
 -10   1   7       49.00       50.29     11.30 o 
  -9   1   7      284.64      293.71     10.88 o 
  -8   1   7       65.03       72.87      7.33 o 
  -7   1   7      197.47      196.60      7.66 o 
  -6   1   7      219.01      225.83      7.92 o 
  -5   1   7       23.05       15.98      1.81 o 
  -4   1   7      743.90      789.34      9.40 o 
  -3   1   7       94.94       95.59      3.56 o 
  -2   1   7     5892.13     6395.16     67.58 o 
  -1   1   7     1408.87     1459.80     18.28 o 
   0   1   7      257.10      271.79      6.57 o 
   1   1   7       27.40       20.94      2.75 o 
   2   1   7      245.26      266.85     10.36 o 
   3   1   7        1.40        2.37      3.31 o 
   4   1   7       24.08       21.81      2.72 o 
   5   1   7        0.00       -1.00      3.68 o 
   6   1   7        8.96        1.67      3.58 o 
   7   1   7        3.75       -0.26      3.67 o 
   8   1   7        2.28        5.07      4.40 o 
 -10   2   7       94.41       94.43     19.02 o 
  -9   2   7      223.24      202.24     12.97 o 
  -8   2   7      182.02      147.92      7.13 o 
  -7   2   7      485.33      459.05     11.51 o 
  -6   2   7        0.09        0.64      2.26 o 
  -5   2   7        1.07        0.66      1.38 o 
  -4   2   7       91.41       84.12      3.57 o 
  -3   2   7        6.95        5.26      1.98 o 
  -2   2   7      425.44      414.44      6.85 o 
  -1   2   7     3783.49     4119.07     51.18 o 
   0   2   7      275.70      312.93      6.99 o 
   1   2   7      375.16      367.03      8.31 o 
   2   2   7      167.36      175.09      8.31 o 
   3   2   7        1.18        0.19      2.53 o 
   4   2   7       26.94       25.40      2.10 o 
   5   2   7      124.41      128.33      6.56 o 
   6   2   7      377.09      297.96      9.56 o 
   7   2   7        0.02       -5.07      3.38 o 
   8   2   7      103.14      124.33      8.88 o 
 -10   3   7        4.27       -3.87     11.71 o 
  -9   3   7       18.51        9.22      3.95 o 
  -8   3   7      103.55       88.83      5.91 o 
  -7   3   7      186.45      182.13      7.68 o 
  -6   3   7      100.79       89.22      5.76 o 
  -5   3   7      405.68      402.42      6.90 o 
  -4   3   7       13.55       25.77      2.29 o 
  -3   3   7       21.95       23.16      2.42 o 
  -2   3   7        2.28        2.63      2.22 o 
  -1   3   7     1729.48     1767.44     23.65 o 
   0   3   7      787.05      814.92     14.83 o 
   1   3   7       12.12       13.82      2.97 o 
   2   3   7      163.08      161.79      6.67 o 
   3   3   7        0.86       -1.99      2.54 o 
   4   3   7      138.23      159.87      5.73 o 
   5   3   7       12.74       11.14      3.90 o 
   6   3   7       15.21       16.15      3.94 o 
   7   3   7        2.50        0.99      3.85 o 
   8   3   7        0.02       -3.87      4.08 o 
 -10   4   7       23.57       28.24     15.24 o 
  -9   4   7       68.59       65.22      5.54 o 
  -8   4   7       79.53       83.21      5.82 o 
  -7   4   7      106.44      111.42      6.25 o 
  -6   4   7      264.33      234.92      8.00 o 
  -5   4   7       23.57       25.36      1.91 o 
  -4   4   7       68.10       66.93      3.31 o 
  -3   4   7       27.64       31.32      2.78 o 
  -2   4   7        2.49        5.32      2.70 o 
  -1   4   7      979.88      988.46     15.83 o 
   0   4   7      212.13      216.72      6.55 o 
   1   4   7      609.21      589.39     11.55 o 
   2   4   7     1287.56     1324.79     19.24 o 
   3   4   7        9.47        8.36      3.06 o 
   4   4   7        3.67        6.25      3.47 o 
   5   4   7      521.36      511.82     12.41 o 
   6   4   7       30.14       23.73      4.33 o 
   7   4   7       99.28       96.19      6.78 o 
   8   4   7        3.00        4.82      4.43 o 
 -10   5   7      117.60      108.62     10.61 o 
  -9   5   7      100.02       91.44      8.77 o 
  -8   5   7      321.28      341.38     13.33 o 
  -7   5   7       59.69       63.07      6.73 o 
  -6   5   7      216.64      204.40     19.65 o 
  -5   5   7      178.96      177.54      7.00 o 
  -4   5   7        0.94        0.50      2.20 o 
  -3   5   7      201.56      169.52      5.46 o 
  -2   5   7      807.60      830.14     14.20 o 
  -1   5   7     1114.71     1198.23     18.62 o 
   0   5   7      116.67      134.41      6.53 o 
   1   5   7      316.95      361.43     10.11 o 
   2   5   7       35.22       31.27      5.71 o 
   3   5   7      657.05      674.32     15.02 o 
   4   5   7       12.61       14.63      2.51 o 
   5   5   7      135.96      108.60      6.38 o 
   6   5   7        6.98        3.43      3.79 o 
   7   5   7        2.83        1.64      3.88 o 
   8   5   7       20.05       25.65      6.61 o 
 -10   6   7        0.02       -5.19      7.78 o 
  -9   6   7       84.19       77.27      8.30 o 
  -8   6   7      129.85      114.85      8.98 o 
  -7   6   7      210.92      187.37     10.44 o 
  -6   6   7      348.74      328.10     12.26 o 
  -5   6   7      415.58      412.31      8.50 o 
  -4   6   7       43.74       35.47      3.23 o 
  -3   6   7        2.57        1.57      2.58 o 
  -2   6   7      136.32      127.77      5.68 o 
  -1   6   7     1313.81     1334.98     22.50 o 
   0   6   7       55.70       63.76      7.70 o 
   1   6   7       82.04       60.74      4.21 o 
   2   6   7       22.07       35.73      3.52 o 
   3   6   7        0.01        0.81      2.27 o 
   4   6   7      268.73      265.29      9.33 o 
   5   6   7      121.91      132.82      8.22 o 
   6   6   7      785.94      738.37     19.30 o 
   7   6   7      305.52      307.06     12.32 o 
   8   6   7       13.18        4.01     12.28 o 
 -10   7   7        0.72        5.49      8.95 o 
  -9   7   7        3.49       -2.39      5.46 o 
  -8   7   7       36.20       18.29     12.33 o 
  -7   7   7       91.03       77.96      7.63 o 
  -6   7   7       45.94       52.17      6.31 o 
  -5   7   7      127.96      123.49      5.12 o 
  -4   7   7        9.02       10.33      3.06 o 
  -3   7   7      370.80      406.10      9.59 o 
  -2   7   7      116.51       87.89      6.63 o 
  -1   7   7      460.78      487.91     10.83 o 
   0   7   7      148.17      205.07      9.68 o 
   1   7   7       40.28       39.69      3.83 o 
   2   7   7       85.36       82.17      4.87 o 
   3   7   7       14.01       14.77      2.72 o 
   4   7   7       32.12       43.98      4.03 o 
   5   7   7       43.63       38.02      4.67 o 
   6   7   7        0.97        0.53      4.38 o 
   7   7   7        0.56        2.86      4.79 o 
 -10   8   7       12.45       28.76     10.56 o 
  -9   8   7        2.17       -2.42     18.85 o 
  -8   8   7        9.64       10.15      5.98 o 
  -7   8   7       21.08       15.29      6.61 o 
  -6   8   7       24.18       22.31      5.45 o 
  -5   8   7      494.04      491.14     10.01 o 
  -4   8   7      494.28      442.68     11.40 o 
  -3   8   7        5.88        7.01      3.14 o 
  -2   8   7      814.53      813.71     14.06 o 
  -1   8   7       96.55       92.76      5.70 o 
   0   8   7      240.11      225.56      5.81 o 
   1   8   7      167.15      166.33      6.50 o 
   2   8   7       17.37       20.81      3.48 o 
   3   8   7        0.45        1.52      2.45 o 
   4   8   7      341.03      364.50     11.95 o 
   5   8   7        9.64        1.07      4.87 o 
   6   8   7      322.20      317.09     14.54 o 
   7   8   7       25.40       15.70      5.65 o 
  -9   9   7      140.92      142.34     12.37 o 
  -8   9   7      313.85      330.98     14.90 o 
  -7   9   7        6.82       10.01      5.89 o 
  -6   9   7      355.98      314.64     32.06 o 
  -5   9   7        0.00       -3.27      4.03 o 
  -4   9   7       17.20        6.47      3.68 o 
  -3   9   7      343.27      337.84      9.48 o 
  -2   9   7      583.33      543.61     10.87 o 
  -1   9   7      152.08      160.10      6.69 o 
   0   9   7       37.21       38.83      2.95 o 
   1   9   7      170.72      152.67      6.71 o 
   2   9   7       17.86       14.30      4.44 o 
   3   9   7      359.70      378.04      8.22 o 
   4   9   7        0.75        4.87      4.22 o 
   5   9   7       14.15        4.85      4.65 o 
   6   9   7        6.22        2.49      4.77 o 
   7   9   7        1.78       14.88      6.46 o 
  -9  10   7       42.73       39.00     10.40 o 
  -8  10   7        0.41       -4.54      5.34 o 
  -7  10   7       70.64       90.83     12.90 o 
  -6  10   7        7.30       19.37      9.24 o 
  -5  10   7       31.58       31.67      8.11 o 
  -4  10   7        1.25        1.89      3.68 o 
  -3  10   7       30.94       34.81      8.13 o 
  -2  10   7        0.64       -0.81      2.41 o 
  -1  10   7       84.21       91.23      4.90 o 
   0  10   7       68.84       69.30      3.31 o 
   1  10   7       55.01       52.83      5.63 o 
   2  10   7        0.07        0.73      3.24 o 
   3  10   7       27.16       26.26      4.42 o 
   4  10   7        2.78       -6.50      4.33 o 
   5  10   7       46.70       48.01      6.28 o 
   6  10   7        0.02        2.38      4.81 o 
   7  10   7       88.08       75.35      9.48 o 
  -9  11   7        1.56      -11.23      7.49 o 
  -8  11   7       16.92       20.99      5.70 o 
  -7  11   7       90.42       83.24      9.74 o 
  -6  11   7       79.11       67.16      8.63 o 
  -5  11   7      221.44      217.87     14.65 o 
  -4  11   7       83.29       87.48      5.61 o 
  -3  11   7      183.85      179.04      8.73 o 
  -2  11   7      127.60      132.83      5.76 o 
  -1  11   7        0.23       -1.98      2.30 o 
   0  11   7      139.09      136.47      5.47 o 
   1  11   7       63.43       59.84      5.30 o 
   2  11   7       37.52       36.31      4.61 o 
   3  11   7       40.80       44.13      6.70 o 
   4  11   7       32.47       35.41      5.83 o 
   5  11   7        2.58        4.07      5.88 o 
   6  11   7       54.68       51.88      7.14 o 
  -8  12   7        0.07        6.97     14.07 o 
  -7  12   7       81.76       84.55      9.04 o 
  -6  12   7        0.17       -4.58      9.40 o 
  -5  12   7        3.06        1.83      4.10 o 
  -4  12   7       15.00        9.35      3.79 o 
  -3  12   7       69.77       65.34      5.34 o 
  -2  12   7      347.82      332.37      9.92 o 
  -1  12   7      958.50      863.12     15.70 o 
   0  12   7       86.87       88.29      6.07 o 
   1  12   7       25.73       20.68      4.40 o 
   2  12   7      528.08      514.03     12.61 o 
   3  12   7       81.37       76.66      6.69 o 
   4  12   7      176.63      175.61     10.29 o 
   5  12   7      147.04      160.87     10.31 o 
   6  12   7       80.15       75.91      8.25 o 
  -8  13   7      166.27      174.12     12.48 o 
  -7  13   7       15.84       17.25      6.20 o 
  -6  13   7       41.86       39.03      9.83 o 
  -5  13   7      171.67      170.99     11.66 o 
  -4  13   7       55.02       45.75      5.03 o 
  -3  13   7       69.49       68.74      5.65 o 
  -2  13   7     1422.85     1303.33     23.89 o 
  -1  13   7       54.92       61.74      5.61 o 
   0  13   7       12.24        7.07      4.02 o 
   1  13   7       35.72       30.54      4.76 o 
   2  13   7       36.80       33.30      4.82 o 
   3  13   7        4.86       11.32      5.70 o 
   4  13   7        3.42       -1.42      4.70 o 
   5  13   7        0.30       -7.32      4.88 o 
  -7  14   7        2.13       14.21      6.53 o 
  -6  14   7       50.83       55.05      8.33 o 
  -5  14   7        4.41        1.17      9.05 o 
  -4  14   7       10.38       10.12      4.65 o 
  -3  14   7        4.93        8.29      4.07 o 
  -2  14   7        9.71        5.48      4.00 o 
  -1  14   7       20.71       25.18      4.67 o 
   0  14   7       49.68       58.60      5.70 o 
   1  14   7       26.94       36.78      5.00 o 
   2  14   7       16.51       10.86      4.38 o 
   3  14   7       16.26       10.38      4.40 o 
   4  14   7        2.17       -6.91      4.85 o 
   5  14   7        0.19       -5.63      5.28 o 
  -7  15   7       11.70       14.87      6.93 o 
  -6  15   7       26.02       10.31      6.73 o 
  -5  15   7        0.00       -4.95      5.62 o 
  -4  15   7      164.95      142.99      9.79 o 
  -3  15   7       29.55       31.53      4.92 o 
  -2  15   7       72.50       68.45      6.17 o 
  -1  15   7       21.56       20.29      4.76 o 
   0  15   7        8.64       11.65      4.25 o 
   1  15   7        0.04       -2.92      3.82 o 
   2  15   7       13.43       18.15      5.33 o 
   3  15   7        0.95       -1.48      4.72 o 
   4  15   7        3.90        5.08      5.63 o 
  -6  16   7        9.14       10.27      7.14 o 
  -5  16   7        0.66       13.33      6.70 o 
  -4  16   7       10.63       10.88      5.10 o 
  -3  16   7       51.71       54.08      5.85 o 
  -2  16   7       34.26       39.03      8.16 o 
  -1  16   7      186.52      197.14      9.55 o 
   0  16   7        5.87        5.29      4.54 o 
   1  16   7       40.93       34.10      5.50 o 
   2  16   7       55.39       69.70      7.28 o 
   3  16   7        1.97        2.78      5.54 o 
   4  16   7       31.09       41.65      7.38 o 
  -5  17   7        0.19       -3.93      9.77 o 
  -4  17   7        2.33        0.72      4.99 o 
  -3  17   7       41.69       31.34      6.20 o 
  -2  17   7        1.56        7.80      4.50 o 
  -1  17   7       11.27       17.95      4.87 o 
   0  17   7       26.46       21.12      5.11 o 
   1  17   7       43.60       51.19      6.18 o 
   2  17   7        5.27        1.91      5.32 o 
   3  17   7       18.33       26.62      6.80 o 
  -4  18   7       13.80       20.04      7.93 o 
  -3  18   7       24.89       29.36      6.46 o 
  -2  18   7        8.68       21.35      5.23 o 
  -1  18   7       30.15       34.92      5.92 o 
   0  18   7       48.85       53.15      6.49 o 
   1  18   7       75.48       70.96      8.06 o 
   2  18   7       12.19       10.51      5.07 o 
  -2  19   7        0.16        2.83      7.68 o 
  -1  19   7       15.93       24.62      8.05 o 
   0  19   7       29.90       47.55      6.66 o 
  -9   0   8       81.12       81.04     19.84 o 
  -8   0   8       26.06       21.47      6.33 o 
  -7   0   8      210.59      205.55     11.69 o 
  -6   0   8      628.15      659.26     15.96 o 
  -5   0   8      379.43      382.35     18.85 o 
  -4   0   8     1216.50     1232.83     24.46 o 
  -3   0   8     2622.11     2728.04     43.44 o 
  -2   0   8      657.17      740.82     14.58 o 
  -1   0   8        1.02        1.88      2.87 o 
   0   0   8      262.14      320.06      9.94 o 
   1   0   8       62.94       56.33      5.34 o 
   2   0   8      197.75      184.66     12.59 o 
   3   0   8      184.70      216.47     14.50 o 
   4   0   8      971.68      948.32     35.24 o 
   5   0   8      319.43      246.21     12.01 o 
   6   0   8       76.03       61.00      7.81 o 
   7   0   8        0.00       -3.00      6.02 o 
   8   0   8       89.34       77.78      9.79 o 
  -9   1   8        9.15        3.37      4.09 o 
  -8   1   8       46.10       39.97      5.61 o 
  -7   1   8       10.96        2.21      3.73 o 
  -6   1   8       20.80       21.69      3.40 o 
  -5   1   8       20.19       20.81      2.31 o 
  -4   1   8     1142.35     1172.32     16.52 o 
  -3   1   8      309.64      322.78      6.14 o 
  -2   1   8        0.46       -0.16      1.86 o 
  -1   1   8       24.02       16.77      2.49 o 
   0   1   8      659.00      687.95     12.05 o 
   1   1   8      537.39      471.37     11.88 o 
   2   1   8       73.60       74.13      6.65 o 
   3   1   8      141.75      112.99      8.02 o 
   4   1   8       12.33       14.36      4.85 o 
   5   1   8       36.01       37.96      4.67 o 
   6   1   8        1.08        7.04      3.82 o 
   7   1   8        0.52       -0.63      3.98 o 
   8   1   8        1.51       -2.23      4.39 o 
  -9   2   8       13.47       16.93      5.45 o 
  -8   2   8       19.18       20.19      4.31 o 
  -7   2   8        0.01       -0.29      3.55 o 
  -6   2   8      111.43      108.59      6.67 o 
  -5   2   8       40.21       41.06      3.53 o 
  -4   2   8        9.35        8.92      2.21 o 
  -3   2   8       14.15       11.07      2.08 o 
  -2   2   8     1033.58      990.24     13.72 o 
  -1   2   8        9.54        7.66      2.15 o 
   0   2   8      486.47      492.97      9.62 o 
   1   2   8      850.17      824.75     15.20 o 
   2   2   8      585.87      637.03     14.68 o 
   3   2   8       54.68       49.82      4.42 o 
   4   2   8      393.16      375.85     12.94 o 
   5   2   8       48.01       44.14      4.82 o 
   6   2   8       11.87       16.72      4.16 o 
   7   2   8       10.77        9.46      4.35 o 
   8   2   8       23.18       17.01      5.14 o 
 -10   3   8       32.07       43.84      9.51 o 
  -9   3   8        4.37        6.38      4.02 o 
  -8   3   8       86.11       87.69      6.16 o 
  -7   3   8        4.86        0.86      3.72 o 
  -6   3   8        1.08        1.49      3.28 o 
  -5   3   8      982.92      958.20     14.01 o 
  -4   3   8     1705.04     1713.30     22.95 o 
  -3   3   8     1233.73     1228.09     17.34 o 
  -2   3   8     2336.94     2329.16     30.81 o 
  -1   3   8       54.89       77.83      3.66 o 
   0   3   8     1185.57     1292.54     19.90 o 
   1   3   8        0.05       -0.28      2.66 o 
   2   3   8       64.13       55.00      4.21 o 
   3   3   8       38.94       36.27      4.08 o 
   4   3   8       26.45       23.18      4.61 o 
   5   3   8       91.03       85.01      8.37 o 
   6   3   8       50.91       53.51      7.99 o 
   7   3   8        0.01       -4.57      4.47 o 
 -10   4   8        5.70       10.59      8.04 o 
  -9   4   8      116.68      119.33      7.15 o 
  -8   4   8       35.09       31.28      4.76 o 
  -7   4   8       29.94       31.23      4.58 o 
  -6   4   8      309.23      306.67      9.56 o 
  -5   4   8      498.99      486.17      8.69 o 
  -4   4   8      204.56      191.02      5.39 o 
  -3   4   8      167.64      171.23      6.05 o 
  -2   4   8      115.30      103.70      6.43 o 
  -1   4   8        9.06        6.22      2.09 o 
   0   4   8      937.65      959.02     23.68 o 
   1   4   8       10.23        3.85      3.24 o 
   2   4   8        0.07       -0.86      2.47 o 
   3   4   8       32.39       33.09      3.14 o 
   4   4   8      566.98      496.56     14.87 o 
   5   4   8      177.67      142.34      7.25 o 
   6   4   8       39.10       47.81      5.37 o 
   7   4   8        3.12        3.83      4.31 o 
 -10   5   8       24.12       31.02     10.07 o 
  -9   5   8        8.75        5.26      5.61 o 
  -8   5   8        0.77       -5.16      4.84 o 
  -7   5   8      432.40      407.73     20.73 o 
  -6   5   8       17.15        7.54      4.83 o 
  -5   5   8      215.91      220.70      8.88 o 
  -4   5   8      264.05      239.18      7.22 o 
  -3   5   8       48.89       41.96      5.40 o 
  -2   5   8       68.37       67.67      4.43 o 
  -1   5   8      436.95      460.11     15.23 o 
   0   5   8       44.36       45.18      4.71 o 
   1   5   8       20.43       20.37      3.99 o 
   2   5   8        6.31        4.67      3.08 o 
   3   5   8      168.50      185.09      7.53 o 
   4   5   8      238.79      238.53      9.43 o 
   5   5   8       91.93       76.97      5.82 o 
   6   5   8       28.78       32.52      4.94 o 
   7   5   8       12.52       13.65      5.32 o 
 -10   6   8        4.17        6.81      8.69 o 
  -9   6   8       91.76       80.04      8.61 o 
  -8   6   8       16.04        9.25      5.64 o 
  -7   6   8       60.41       66.34      7.24 o 
  -6   6   8       26.38       17.62      5.36 o 
  -5   6   8      304.53      277.54      7.23 o 
  -4   6   8       56.06       63.16      4.11 o 
  -3   6   8      284.55      248.16      7.72 o 
  -2   6   8       21.19       27.24      3.50 o 
  -1   6   8      385.91      386.54      9.40 o 
   0   6   8      165.47      149.06      7.33 o 
   1   6   8      369.21      373.79      9.36 o 
   2   6   8        0.00       -3.97      2.65 o 
   3   6   8      127.53      141.77      7.26 o 
   4   6   8      323.62      320.23     10.72 o 
   5   6   8       42.50       44.93      5.03 o 
   6   6   8       56.01       55.66      5.67 o 
   7   6   8        0.05       -3.14      4.40 o 
 -10   7   8        8.49       10.86      9.13 o 
  -9   7   8        3.78        3.02      5.74 o 
  -8   7   8       11.52        1.89      5.24 o 
  -7   7   8       49.93       56.97      6.91 o 
  -6   7   8       63.11       63.25      6.93 o 
  -5   7   8      131.24      121.90      5.38 o 
  -4   7   8     4683.72     4471.35     66.68 o 
  -3   7   8        5.26        4.85      3.13 o 
  -2   7   8      675.57      660.39     13.77 o 
  -1   7   8      335.92      338.51     12.53 o 
   0   7   8      233.08      229.90      8.93 o 
   1   7   8        0.39       -0.54      2.85 o 
   2   7   8       22.12       18.30      3.60 o 
   3   7   8        0.15        2.01      2.62 o 
   4   7   8       18.54       14.72      4.35 o 
   5   7   8      386.69      363.58     15.60 o 
   6   7   8       38.40       48.90      6.48 o 
   7   7   8        5.50       12.87      5.37 o 
 -10   8   8        0.26       -2.58      8.77 o 
  -9   8   8       11.54       15.67      7.77 o 
  -8   8   8        7.43        5.78      6.11 o 
  -7   8   8       30.00       19.54      5.92 o 
  -6   8   8      100.03      106.84      8.23 o 
  -5   8   8       92.10       76.99      6.76 o 
  -4   8   8      108.05      100.95      5.81 o 
  -3   8   8      145.04      128.40      6.49 o 
  -2   8   8      734.96      703.90     19.91 o 
  -1   8   8       46.95       44.12      4.11 o 
   0   8   8       88.50       97.95      6.58 o 
   1   8   8      128.09      117.08      6.05 o 
   2   8   8       32.53       39.42      4.22 o 
   3   8   8      277.76      262.47     15.16 o 
   4   8   8      428.00      445.10     19.72 o 
   5   8   8      279.57      270.70     11.39 o 
   6   8   8       56.36       56.30      7.64 o 
   7   8   8       22.56       31.24     10.26 o 
  -9   9   8        0.28       -9.86      6.57 o 
  -8   9   8       89.88      100.02      9.12 o 
  -7   9   8        0.03       -1.69      5.25 o 
  -6   9   8      168.40      155.15     12.37 o 
  -5   9   8      766.56      743.21     15.31 o 
  -4   9   8        0.08       -1.50      3.34 o 
  -3   9   8      916.50      908.51     18.05 o 
  -2   9   8      194.79      201.28      6.66 o 
  -1   9   8        0.40        1.28      2.70 o 
   0   9   8       86.43       82.34      5.55 o 
   1   9   8        0.10        1.34      4.27 o 
   2   9   8       48.60       46.39      4.09 o 
   3   9   8      113.86      115.03      9.25 o 
   4   9   8       37.14       36.83      6.70 o 
   5   9   8       15.49       20.05      5.47 o 
   6   9   8      306.99      313.68     17.54 o 
  -9  10   8       57.18       51.65     12.62 o 
  -8  10   8        0.35       -6.89      5.49 o 
  -7  10   8        5.70        6.30      6.82 o 
  -6  10   8      223.32      219.51     13.98 o 
  -5  10   8       51.01       39.03      6.40 o 
  -4  10   8      131.14      129.47      6.86 o 
  -3  10   8      281.63      265.31      9.09 o 
  -2  10   8        4.44       11.90      2.88 o 
  -1  10   8      215.29      215.85      6.37 o 
   0  10   8      112.50      123.34      6.81 o 
   1  10   8       86.20       73.56      5.61 o 
   2  10   8        3.28       -1.14      3.38 o 
   3  10   8      187.98      178.49      8.81 o 
   4  10   8       63.78       57.21      7.96 o 
   5  10   8        1.09       -3.82      4.47 o 
   6  10   8       10.34        0.08      5.04 o 
  -9  11   8       48.95       43.13      7.59 o 
  -8  11   8       22.04       19.06      5.81 o 
  -7  11   8      116.72       99.84     11.51 o 
  -6  11   8       83.55       82.30     10.13 o 
  -5  11   8      119.02      115.25      8.10 o 
  -4  11   8     1114.56     1106.12     19.75 o 
  -3  11   8      685.29      641.98     13.12 o 
  -2  11   8        7.05        0.77      3.08 o 
  -1  11   8        0.74       -0.70      3.10 o 
   0  11   8      865.60      798.12     16.71 o 
   1  11   8      127.30      112.60      6.75 o 
   2  11   8       19.08       13.19      4.97 o 
   3  11   8       37.13       23.36      5.00 o 
   4  11   8       17.02       15.34      5.32 o 
   5  11   8       79.12       87.37      9.87 o 
   6  11   8        1.22       -1.46      6.08 o 
  -8  12   8        9.10        6.75      6.26 o 
  -7  12   8        0.13       -4.32      4.55 o 
  -6  12   8       12.37       21.37      5.64 o 
  -5  12   8       24.05       25.66      4.54 o 
  -4  12   8        5.22        8.81      3.49 o 
  -3  12   8      170.26      165.87      7.69 o 
  -2  12   8      286.30      250.16      8.06 o 
  -1  12   8        0.22       -0.48      4.67 o 
   0  12   8      102.55       80.39      6.07 o 
   1  12   8        5.79        0.57      3.71 o 
   2  12   8        0.89        0.67      3.78 o 
   3  12   8      158.39      153.60      9.21 o 
   4  12   8      117.28      124.08     10.80 o 
   5  12   8       63.90       62.99      7.70 o 
  -8  13   8       29.97       25.67      7.16 o 
  -7  13   8        2.21        0.74      4.90 o 
  -6  13   8       14.04        7.91      5.86 o 
  -5  13   8       42.13       33.03     13.13 o 
  -4  13   8        2.90        2.67      3.96 o 
  -3  13   8      123.90      130.99      6.48 o 
  -2  13   8       27.69       23.92      3.94 o 
  -1  13   8        0.64        3.18      3.79 o 
   0  13   8        7.92        5.63      4.03 o 
   1  13   8       18.82        5.01      4.04 o 
   2  13   8        0.99        3.19      3.88 o 
   3  13   8        9.63       20.61      6.50 o 
   4  13   8        0.25        2.12      5.07 o 
   5  13   8        3.00       -0.40      5.48 o 
  -7  14   8        0.92       -1.82      6.71 o 
  -6  14   8        5.63        3.50      9.61 o 
  -5  14   8       33.63       42.04      7.64 o 
  -4  14   8       37.12       39.98      6.28 o 
  -3  14   8       39.77       36.09      4.99 o 
  -2  14   8       46.25       35.40      5.17 o 
  -1  14   8       72.36       65.73      6.11 o 
   0  14   8       28.76       23.04      4.87 o 
   1  14   8       57.31       63.42      5.90 o 
   2  14   8       39.69       28.41      5.62 o 
   3  14   8       34.65       27.13      7.66 o 
   4  14   8      154.53      155.94     16.04 o 
  -7  15   8        2.06        1.66      6.26 o 
  -6  15   8        4.59        3.93     10.84 o 
  -5  15   8        0.02        6.67      6.07 o 
  -4  15   8       54.49       71.46      7.93 o 
  -3  15   8       19.85        9.58      4.34 o 
  -2  15   8       13.21       20.55      4.73 o 
  -1  15   8       55.12       65.02      6.18 o 
   0  15   8       18.96       12.54      5.16 o 
   1  15   8        5.64        6.79      4.37 o 
   2  15   8       10.97        8.90      8.19 o 
   3  15   8        1.60       -0.05      5.59 o 
   4  15   8        0.24       -1.58      5.21 o 
  -6  16   8       17.35       11.15      7.20 o 
  -5  16   8       40.40       43.21      8.33 o 
  -4  16   8        9.11       11.71      5.22 o 
  -3  16   8        0.83        2.97      5.98 o 
  -2  16   8       45.64       61.05      6.31 o 
  -1  16   8        0.16       -1.81      4.33 o 
   0  16   8       63.06       72.82      6.59 o 
   1  16   8       29.65       23.13      5.23 o 
   2  16   8       33.85       46.97      6.94 o 
   3  16   8        1.53       -3.19      5.30 o 
  -5  17   8       13.78       19.05      7.18 o 
  -4  17   8       13.29        8.37      6.58 o 
  -3  17   8       10.73        8.68      5.48 o 
  -2  17   8        0.16       -1.79      4.36 o 
  -1  17   8       17.54       12.66      5.50 o 
   0  17   8       10.09       10.34      4.99 o 
   1  17   8        7.51        3.71      5.33 o 
   2  17   8        0.00       -4.46      6.15 o 
  -3  18   8       20.36       24.95      6.39 o 
  -2  18   8        7.31       11.45      4.92 o 
  -1  18   8       33.52       36.00      5.95 o 
   0  18   8        0.72        0.75      4.69 o 
   1  18   8        3.46       -3.94      5.29 o 
 -10   1   9       45.99       46.61      6.90 o 
  -9   1   9        1.69        0.98      4.31 o 
  -8   1   9       29.97       25.85      5.40 o 
  -7   1   9      173.57      177.33      8.12 o 
  -6   1   9     1128.22     1119.05     21.89 o 
  -5   1   9     1077.66     1130.44     16.37 o 
  -4   1   9       18.37       22.51      2.76 o 
  -3   1   9        6.83       10.30      2.24 o 
  -2   1   9     1125.64     1207.71     16.31 o 
  -1   1   9       12.95       19.92      2.61 o 
   0   1   9       11.44       14.50      2.62 o 
   1   1   9       43.42       36.76      3.63 o 
   2   1   9       27.25       28.39      4.23 o 
   3   1   9      382.58      310.01     15.01 o 
   4   1   9       50.53       60.17      7.13 o 
   5   1   9       24.45       29.47      4.62 o 
   6   1   9        0.08        2.21      3.96 o 
   7   1   9       93.34      105.06      7.57 o 
 -10   2   9        7.30       21.48      8.77 o 
  -9   2   9       14.94        9.87      4.60 o 
  -8   2   9      156.54      147.37      9.87 o 
  -7   2   9      144.02      130.78      7.24 o 
  -6   2   9        0.76        3.83      3.76 o 
  -5   2   9      253.53      252.69      6.30 o 
  -4   2   9       59.06       57.48      3.52 o 
  -3   2   9      280.43      315.45      8.32 o 
  -2   2   9        2.25        3.90      2.09 o 
  -1   2   9       51.49       50.73      3.65 o 
   0   2   9       51.00       50.02      3.56 o 
   1   2   9     1027.23     1082.67     19.31 o 
   2   2   9     4633.24     4672.55    108.22 o 
   3   2   9      265.21      226.67      8.43 o 
   4   2   9       84.25       84.61      8.04 o 
   5   2   9       18.96       23.72      5.01 o 
   6   2   9      110.47      113.67      7.29 o 
   7   2   9       16.84       16.48      4.87 o 
 -10   3   9       94.44       94.72     12.91 o 
  -9   3   9       69.57       71.87      9.33 o 
  -8   3   9      374.61      385.41     11.72 o 
  -7   3   9       32.30       28.33      4.68 o 
  -6   3   9       10.75       16.02      5.50 o 
  -5   3   9      206.91      207.01      5.79 o 
  -4   3   9      201.93      208.59      5.76 o 
  -3   3   9      213.48      204.50      6.90 o 
  -2   3   9      128.09      116.14      5.04 o 
  -1   3   9        3.21        4.91      2.74 o 
   0   3   9       99.56      140.46      5.42 o 
   1   3   9      117.27      107.72      5.33 o 
   2   3   9       71.31       72.43      5.21 o 
   3   3   9        1.04       -0.03      2.79 o 
   4   3   9      139.38      158.50      8.52 o 
   5   3   9        7.18       -1.75      3.61 o 
   6   3   9       33.12       66.56      5.98 o 
   7   3   9       44.47       57.43      6.38 o 
 -10   4   9       44.22       54.73     10.95 o 
  -9   4   9        0.01       -5.17      4.09 o 
  -8   4   9       11.51        2.49      4.07 o 
  -7   4   9       19.17       18.44      4.54 o 
  -6   4   9      152.03      153.73      7.61 o 
  -5   4   9        3.37        4.22      2.68 o 
  -4   4   9      221.62      210.21      5.80 o 
  -3   4   9      139.93      137.63      6.08 o 
  -2   4   9       22.81       29.26      3.52 o 
  -1   4   9      313.93      296.87      7.35 o 
   0   4   9       24.71       26.86      3.44 o 
   1   4   9       16.89       20.19      3.16 o 
   2   4   9      212.15      202.51      6.74 o 
   3   4   9        2.91        3.34      3.89 o 
   4   4   9        5.45        0.69      3.90 o 
   5   4   9       41.94       41.70      4.96 o 
   6   4   9       35.20       39.28      5.41 o 
   7   4   9       44.43       31.55      5.57 o 
 -10   5   9       28.42       24.44     10.18 o 
  -9   5   9        3.08        9.10      7.35 o 
  -8   5   9      187.46      186.70     11.20 o 
  -7   5   9        4.57       10.28      6.89 o 
  -6   5   9     1209.22     1220.00     29.81 o 
  -5   5   9      215.68      216.76      6.72 o 
  -4   5   9      214.06      197.20      6.51 o 
  -3   5   9        8.04       14.89      3.29 o 
  -2   5   9       93.95       94.83      5.31 o 
  -1   5   9      397.89      393.08      9.53 o 
   0   5   9       18.40       19.84      6.95 o 
   1   5   9      124.50      128.69      5.42 o 
   2   5   9        6.42        3.00      3.08 o 
   3   5   9       48.65       51.16      5.19 o 
   4   5   9        1.26        3.44      4.53 o 
   5   5   9       92.59       86.57      6.32 o 
   6   5   9      110.66      105.63      7.18 o 
   7   5   9        3.18        5.21      6.12 o 
 -10   6   9        1.53      -11.77      8.04 o 
  -9   6   9       17.95        3.93      6.10 o 
  -8   6   9        0.15       -4.79      5.43 o 
  -7   6   9        2.98       -2.22      5.09 o 
  -6   6   9        3.04        5.79      5.11 o 
  -5   6   9      205.37      177.53      8.10 o 
  -4   6   9        2.46       -0.86      3.04 o 
  -3   6   9      583.31      628.14     14.55 o 
  -2   6   9       51.46       51.29      4.35 o 
  -1   6   9      939.95      987.96     18.23 o 
   0   6   9       55.65       89.30      6.31 o 
   1   6   9       98.23       93.65      6.49 o 
   2   6   9      415.80      391.56     10.16 o 
   3   6   9       58.38       68.20      6.89 o 
   4   6   9        0.48       -2.98      4.59 o 
   5   6   9      345.28      311.94     10.27 o 
   6   6   9      427.14      441.27     22.05 o 
   7   6   9       83.06       81.83      9.49 o 
 -10   7   9        3.15       -9.57      8.57 o 
  -9   7   9        5.91        7.26      7.63 o 
  -8   7   9       11.67       16.45      6.01 o 
  -7   7   9        4.83       -0.34      5.29 o 
  -6   7   9      211.51      210.60     10.87 o 
  -5   7   9      297.65      285.48      8.42 o 
  -4   7   9      261.42      258.27      8.42 o 
  -3   7   9       44.56       38.73      4.41 o 
  -2   7   9      290.49      310.96      9.15 o 
  -1   7   9      111.79       96.21      5.25 o 
   0   7   9        0.01        0.54      3.88 o 
   1   7   9       74.72       79.29      5.82 o 
   2   7   9      626.46      581.28     13.81 o 
   3   7   9        3.20        3.40      3.20 o 
   4   7   9        6.91        1.24      3.92 o 
   5   7   9      302.50      284.18     15.28 o 
   6   7   9       43.33       30.55      6.26 o 
  -9   8   9        2.06        7.81      8.57 o 
  -8   8   9       20.62       33.98      7.12 o 
  -7   8   9        0.58       -1.19      5.07 o 
  -6   8   9       99.95       98.24      8.47 o 
  -5   8   9      282.01      274.08      8.86 o 
  -4   8   9       12.16        9.57      3.75 o 
  -3   8   9     1053.18      970.45     24.91 o 
  -2   8   9      102.77      106.12      6.16 o 
  -1   8   9       11.98        6.24      3.16 o 
   0   8   9      110.95      104.47      6.15 o 
   1   8   9       13.21        9.01      3.65 o 
   2   8   9       22.19       15.52      3.89 o 
   3   8   9        0.87       -1.11      3.16 o 
   4   8   9        5.02       10.05      5.76 o 
   5   8   9       89.76       92.52      8.14 o 
   6   8   9      452.20      440.35     15.33 o 
  -9   9   9        0.36       -6.84      9.13 o 
  -8   9   9        4.28       -4.09      5.50 o 
  -7   9   9       40.35       43.31      7.04 o 
  -6   9   9      306.08      326.21     23.42 o 
  -5   9   9      688.27      675.40     17.86 o 
  -4   9   9        7.01       11.68      3.85 o 
  -3   9   9        7.78       18.28      4.07 o 
  -2   9   9       62.54       56.54      5.06 o 
  -1   9   9      159.90      135.64      6.47 o 
   0   9   9      395.33      410.46     12.46 o 
   1   9   9       47.29       44.49      4.87 o 
   2   9   9      125.18      126.54      7.67 o 
   3   9   9      106.40      114.17      7.53 o 
   4   9   9        0.65        2.56      5.40 o 
   5   9   9       67.22       66.28      7.34 o 
   6   9   9        5.81       16.83      6.74 o 
  -9  10   9       26.48       24.50     11.21 o 
  -8  10   9        2.37        2.30     10.94 o 
  -7  10   9       59.29       67.49      9.84 o 
  -6  10   9      126.78      134.11     20.75 o 
  -5  10   9      183.74      165.51      9.55 o 
  -4  10   9      244.20      227.12     10.97 o 
  -3  10   9      125.96      121.36      7.17 o 
  -2  10   9        0.08       -1.15      3.06 o 
  -1  10   9      137.97      125.77      6.06 o 
   0  10   9      207.66      204.26      8.53 o 
   1  10   9        6.01        2.22      3.63 o 
   2  10   9     1569.12     1520.48     40.17 o 
   3  10   9      141.18      149.05      9.62 o 
   4  10   9        2.73       -1.61      5.23 o 
   5  10   9       11.92       13.83      5.50 o 
   6  10   9       28.08       33.19      9.57 o 
  -8  11   9       29.93       38.26      9.39 o 
  -7  11   9        5.48        4.47      6.72 o 
  -6  11   9        0.10        1.18      6.77 o 
  -5  11   9      101.36      119.41      8.57 o 
  -4  11   9        8.87        9.02      3.98 o 
  -3  11   9      214.76      196.35      7.38 o 
  -2  11   9      105.77       92.86      5.47 o 
  -1  11   9        9.22       10.34      3.97 o 
   0  11   9       37.50       30.61      4.66 o 
   1  11   9       99.73      112.35      9.13 o 
   2  11   9       40.14       41.08      4.89 o 
   3  11   9       58.84       58.13      8.35 o 
   4  11   9        5.00        4.46      4.98 o 
   5  11   9       14.32       18.80      6.05 o 
  -8  12   9        4.61       13.82      6.77 o 
  -7  12   9       35.71       31.60      6.26 o 
  -6  12   9        0.76        4.87      4.92 o 
  -5  12   9       21.75       27.54      4.75 o 
  -4  12   9       26.60       37.84      4.50 o 
  -3  12   9       69.24       74.71      5.35 o 
  -2  12   9       32.98       36.97      4.26 o 
  -1  12   9       65.32       56.76      5.62 o 
   0  12   9      115.57       89.41      6.55 o 
   1  12   9       96.18      101.69      6.73 o 
   2  12   9      682.88      651.33     19.05 o 
   3  12   9       13.79       16.23      6.59 o 
   4  12   9      113.38      117.03      9.24 o 
   5  12   9       11.74        6.59      6.87 o 
  -7  13   9       22.11       11.29      5.96 o 
  -6  13   9      167.29      183.79     11.05 o 
  -5  13   9      175.21      170.24     10.42 o 
  -4  13   9       81.36       88.78      6.88 o 
  -3  13   9        6.74        2.34      3.55 o 
  -2  13   9       70.34       75.02      6.19 o 
  -1  13   9      209.99      207.98     14.76 o 
   0  13   9        2.98       -0.13      3.99 o 
   1  13   9        0.05       -6.76      6.32 o 
   2  13   9      122.16      137.95      9.04 o 
   3  13   9       51.33       47.56      8.51 o 
   4  13   9        0.32       -1.73      5.20 o 
  -7  14   9        0.06       -6.03      6.55 o 
  -6  14   9        4.90        6.85      5.49 o 
  -5  14   9        0.53        3.76      4.98 o 
  -4  14   9        9.53        4.74      4.26 o 
  -3  14   9        2.44        3.71      4.07 o 
  -2  14   9       56.10       55.26      5.83 o 
  -1  14   9       32.84       35.36      5.27 o 
   0  14   9        2.24        0.99      3.98 o 
   1  14   9       27.45       39.79      8.40 o 
   2  14   9       64.36       57.94      6.85 o 
   3  14   9       47.66       36.94      8.22 o 
   4  14   9        0.05       -1.59      6.55 o 
  -6  15   9       72.36       74.28      8.40 o 
  -5  15   9        0.44        0.66      8.05 o 
  -4  15   9        7.76       12.44      5.39 o 
  -3  15   9       19.61       37.43      5.41 o 
  -2  15   9      150.07      140.91      8.27 o 
  -1  15   9       63.02       60.68      7.30 o 
   0  15   9        6.61       10.29      5.95 o 
   1  15   9       16.34       21.40      5.08 o 
   2  15   9        5.42       15.69      5.48 o 
   3  15   9        0.08       -0.19      5.53 o 
  -5  16   9       20.19       32.09      8.04 o 
  -4  16   9       23.44       18.59      5.74 o 
  -3  16   9       66.61       78.57     13.24 o 
  -2  16   9       40.80       41.82      5.69 o 
  -1  16   9       13.47       19.46      7.97 o 
   0  16   9        5.04       -0.02      4.50 o 
   1  16   9        4.69        4.89      5.24 o 
   2  16   9       60.42       63.13      9.81 o 
  -4  17   9       17.26       24.76     10.84 o 
  -3  17   9        0.79        4.81      5.17 o 
  -2  17   9        1.93        7.78      4.74 o 
  -1  17   9        8.99        0.27      4.65 o 
   0  17   9        4.81        7.44      5.18 o 
   1  17   9        0.32        1.81      5.48 o 
  -2  18   9        2.41        0.62      4.88 o 
 -10   0  10       23.52       16.14      8.83 o 
  -9   0  10        2.10        3.14      6.36 o 
  -8   0  10        0.56      -10.89      7.57 o 
  -7   0  10      440.06      439.24     22.49 o 
  -6   0  10       10.13       11.10      6.11 o 
  -5   0  10      179.11      183.81      8.12 o 
  -4   0  10       66.49       69.16      5.65 o 
  -3   0  10      142.63      132.62      9.23 o 
  -2   0  10        0.00        1.26      3.39 o 
  -1   0  10      329.12      322.22     10.58 o 
   0   0  10     2949.57     3019.96     68.62 o 
   1   0  10      847.86      872.63     24.51 o 
   2   0  10      831.26      903.77     59.25 o 
   3   0  10      413.12      404.60     22.04 o 
   4   0  10      301.27      322.14     19.87 o 
   5   0  10      154.22      136.64     10.87 o 
   6   0  10       35.95       30.69      9.07 o 
   7   0  10       50.54       37.73      8.36 o 
 -10   1  10       35.09       32.81      6.97 o 
  -9   1  10       11.33       10.49      4.74 o 
  -8   1  10      100.77      104.41      7.14 o 
  -7   1  10        9.88        8.04      4.29 o 
  -6   1  10       10.81       11.69      4.28 o 
  -5   1  10      643.07      650.48     11.29 o 
  -4   1  10      147.11      130.05      4.94 o 
  -3   1  10      153.31      152.40      5.34 o 
  -2   1  10      142.00      145.83      5.14 o 
  -1   1  10      502.68      468.77     10.17 o 
   0   1  10      156.70      156.77      6.17 o 
   1   1  10       46.30       55.19      4.47 o 
   2   1  10       65.89       69.47      5.82 o 
   3   1  10       23.22       19.71      5.66 o 
   4   1  10       17.96       18.02      7.15 o 
   5   1  10        4.86        4.05      4.01 o 
   6   1  10       14.28       16.98      4.78 o 
   7   1  10        7.95        6.82      5.04 o 
 -10   2  10        2.96        3.50      5.88 o 
  -9   2  10        1.64       -1.58      4.46 o 
  -8   2  10        3.14       -6.11      4.18 o 
  -7   2  10       14.94       13.19      4.55 o 
  -6   2  10        0.40       -0.10      5.01 o 
  -5   2  10       15.97       18.47      3.02 o 
  -4   2  10       16.03       10.53      2.70 o 
  -3   2  10       65.96       57.03      3.69 o 
  -2   2  10      119.60      130.68      5.03 o 
  -1   2  10       18.03       13.24      3.34 o 
   0   2  10      803.47      796.57     16.50 o 
   1   2  10      107.18      103.00      6.40 o 
   2   2  10      334.65      313.71     10.55 o 
   3   2  10        3.99        2.46      3.65 o 
   4   2  10      466.29      459.46     16.98 o 
   5   2  10        2.23       -3.66      3.72 o 
   6   2  10       34.94       28.37      5.25 o 
   7   2  10       14.39       10.57      5.15 o 
 -10   3  10        1.43        4.69      6.56 o 
  -9   3  10      111.59      110.85      7.78 o 
  -8   3  10      183.92      185.64     13.62 o 
  -7   3  10      235.17      239.94      9.41 o 
  -6   3  10      208.14      184.95     14.68 o 
  -5   3  10      436.72      449.02      9.01 o 
  -4   3  10       28.23       26.79      3.16 o 
  -3   3  10       20.20       20.64      2.95 o 
  -2   3  10       53.79       55.20      4.06 o 
  -1   3  10       33.68       32.69      4.05 o 
   0   3  10      246.46      252.68      9.18 o 
   1   3  10      127.91      123.61      6.18 o 
   2   3  10      184.48      172.14     10.54 o 
   3   3  10      283.47      261.43     11.07 o 
   4   3  10       64.79       64.10     11.56 o 
   5   3  10        5.10        0.74      3.81 o 
   6   3  10        5.49       -0.22      4.27 o 
 -10   4  10        5.67        5.11      5.72 o 
  -9   4  10       19.62       19.31      5.15 o 
  -8   4  10        5.92        7.92      4.62 o 
  -7   4  10        9.30        1.36      4.18 o 
  -6   4  10       70.32       68.95      5.94 o 
  -5   4  10     1477.09     1490.59     21.22 o 
  -4   4  10      632.46      575.48     11.73 o 
  -3   4  10       13.73       18.93      3.69 o 
  -2   4  10     1456.61     1464.91     25.24 o 
  -1   4  10       22.14       20.51      3.58 o 
   0   4  10      348.90      329.16      9.39 o 
   1   4  10      407.60      403.57     10.35 o 
   2   4  10     2332.26     2257.87     51.49 o 
   3   4  10      101.25       89.50      6.43 o 
   4   4  10        6.89       -0.38      4.21 o 
   5   4  10        9.42        2.68      4.07 o 
   6   4  10        0.96       -5.93      3.95 o 
 -10   5  10       48.91       44.66     11.36 o 
  -9   5  10        7.72        5.72      6.13 o 
  -8   5  10       48.08       38.29      7.00 o 
  -7   5  10       16.89        3.92      5.37 o 
  -6   5  10        5.39        6.18      5.31 o 
  -5   5  10     2195.86     2159.68     32.06 o 
  -4   5  10       69.33       65.63      5.11 o 
  -3   5  10      721.69      674.28     14.42 o 
  -2   5  10      320.25      321.16      9.16 o 
  -1   5  10       18.72       21.65      4.47 o 
   0   5  10      553.72      506.49     14.03 o 
   1   5  10       80.48       75.81      4.66 o 
   2   5  10        3.30        1.01      3.27 o 
   3   5  10       61.26       53.55      8.11 o 
   4   5  10        0.55        2.64      5.83 o 
   5   5  10       15.61        8.00      7.25 o 
   6   5  10        0.39        1.37      8.86 o 
 -10   6  10        7.47       10.83      9.83 o 
  -9   6  10       37.33       49.42     11.36 o 
  -8   6  10        0.10       -1.83      6.38 o 
  -7   6  10      153.37      133.70      9.77 o 
  -6   6  10      155.96      148.86      9.58 o 
  -5   6  10      325.24      314.22      8.67 o 
  -4   6  10       68.94       73.39      5.37 o 
  -3   6  10      235.99      229.49      8.06 o 
  -2   6  10      281.37      238.89      8.66 o 
  -1   6  10        0.14       -4.37      2.92 o 
   0   6  10        2.94       -3.02      5.36 o 
   1   6  10       84.23       94.27      6.98 o 
   2   6  10        0.55       -4.73      3.16 o 
   3   6  10        5.23        6.63      4.15 o 
   4   6  10       98.14      110.87      7.82 o 
   5   6  10       99.16       99.09      8.30 o 
   6   6  10        0.21       -4.46      7.72 o 
  -9   7  10       67.39       83.16     14.00 o 
  -8   7  10       12.51       10.39      6.22 o 
  -7   7  10        0.19       -2.37      5.43 o 
  -6   7  10        2.32        5.37      6.24 o 
  -5   7  10     1174.02     1161.48     21.65 o 
  -4   7  10      314.63      308.15      9.61 o 
  -3   7  10      243.60      247.54      8.55 o 
  -2   7  10      246.35      238.05      8.34 o 
  -1   7  10       66.03       72.27      4.91 o 
   0   7  10      203.76      196.54      9.21 o 
   1   7  10      394.52      406.29     10.85 o 
   2   7  10      164.13      169.49      7.59 o 
   3   7  10      545.22      525.97     24.46 o 
   4   7  10       63.31       69.85      8.42 o 
   5   7  10       46.55       36.35      6.23 o 
   6   7  10        6.67        6.27      8.07 o 
  -9   8  10       13.25       10.09     10.15 o 
  -8   8  10       23.83       20.08      6.62 o 
  -7   8  10       47.55       35.38      6.96 o 
  -6   8  10       93.56       91.41     10.26 o 
  -5   8  10       96.98      109.27      6.44 o 
  -4   8  10      380.42      344.55     12.05 o 
  -3   8  10        0.12        3.77      3.78 o 
  -2   8  10       87.27       84.68      5.79 o 
  -1   8  10      125.21      117.85      6.25 o 
   0   8  10      284.67      282.80     10.99 o 
   1   8  10      593.39      586.61     16.68 o 
   2   8  10       82.33       72.25      5.58 o 
   3   8  10       49.74       55.47      5.92 o 
   4   8  10       31.28       35.20      7.34 o 
   5   8  10       66.61       62.63      7.37 o 
   6   8  10        0.01       -2.39      6.13 o 
  -9   9  10        2.11       -7.31      9.60 o 
  -8   9  10        4.46       -3.16      5.92 o 
  -7   9  10        0.41       -8.95      6.49 o 
  -6   9  10       43.88       27.38      9.13 o 
  -5   9  10       32.19       48.98      6.22 o 
  -4   9  10      231.50      197.60     10.44 o 
  -3   9  10       66.41       57.01      5.37 o 
  -2   9  10      159.26      154.44      7.42 o 
  -1   9  10        5.94        4.56      3.36 o 
   0   9  10      108.15      117.49      8.48 o 
   1   9  10      308.54      282.07      9.44 o 
   2   9  10        2.48       -2.28      3.41 o 
   3   9  10       23.06       23.39      6.79 o 
   4   9  10      124.09      109.36     10.46 o 
   5   9  10       17.12       22.54      5.82 o 
  -9  10  10       47.02       56.19     13.59 o 
  -8  10  10       13.14       12.17      8.10 o 
  -7  10  10        4.29       -3.88      6.64 o 
  -6  10  10       55.55       44.78      9.12 o 
  -5  10  10      155.84      162.43      9.67 o 
  -4  10  10        2.19       -3.60      3.60 o 
  -3  10  10       79.78       77.67      6.14 o 
  -2  10  10      178.55      181.47      8.20 o 
  -1  10  10       92.12       77.50      5.98 o 
   0  10  10       46.93       53.97      5.37 o 
   1  10  10       71.47       60.44      5.56 o 
   2  10  10       24.97       21.51      4.29 o 
   3  10  10        0.59       -3.79      5.56 o 
   4  10  10        6.28        7.32      5.97 o 
   5  10  10       39.61       43.23      8.38 o 
  -8  11  10      444.53      519.80     30.08 o 
  -7  11  10       23.96       14.26      7.75 o 
  -6  11  10       32.86       42.00      8.96 o 
  -5  11  10       50.26       57.71      6.84 o 
  -4  11  10       23.69       31.82      4.90 o 
  -3  11  10       18.04       16.92      4.42 o 
  -2  11  10       98.34       91.86      6.52 o 
  -1  11  10       29.45       23.83      4.72 o 
   0  11  10       16.44       10.35      4.12 o 
   1  11  10       14.14       16.72      4.43 o 
   2  11  10        5.23        3.30      4.49 o 
   3  11  10       50.93       54.82     10.87 o 
   4  11  10        0.24       -4.46      5.85 o 
   5  11  10       17.57       16.83      7.47 o 
  -8  12  10       15.04       23.71      7.49 o 
  -7  12  10       56.03       50.34     10.37 o 
  -6  12  10        8.81       17.48      7.58 o 
  -5  12  10        0.87        4.28      4.86 o 
  -4  12  10        0.55       -2.32      3.48 o 
  -3  12  10        0.54       -1.03      3.47 o 
  -2  12  10       18.43       18.42      4.60 o 
  -1  12  10      157.70      154.72      8.16 o 
   0  12  10      262.15      265.67     13.80 o 
   1  12  10       78.44      105.59      7.93 o 
   2  12  10       29.44       35.86      5.86 o 
   3  12  10       52.10       42.28     11.90 o 
   4  12  10       33.04       29.42      6.55 o 
  -7  13  10       30.71       22.45      8.60 o 
  -6  13  10       24.08       16.68      5.95 o 
  -5  13  10        5.41        8.46      7.11 o 
  -4  13  10      111.76      102.35      7.17 o 
  -3  13  10        0.10       -1.15      4.00 o 
  -2  13  10       20.34       24.93      4.87 o 
  -1  13  10       23.35       24.76      4.85 o 
   0  13  10      104.88       93.94      7.31 o 
   1  13  10        7.06        1.19      4.06 o 
   2  13  10       10.29       12.44      5.04 o 
   3  13  10        7.31        2.32      9.93 o 
   4  13  10       31.33       19.83      7.91 o 
  -6  14  10        0.02        1.97      5.50 o 
  -5  14  10       21.79       19.39     11.83 o 
  -4  14  10        9.74       10.46      5.26 o 
  -3  14  10       56.55       54.79      6.09 o 
  -2  14  10        1.29        5.27      4.27 o 
  -1  14  10        0.68        0.57      4.73 o 
   0  14  10      165.09      142.01     10.19 o 
   1  14  10       51.30       50.01      6.21 o 
   2  14  10        0.26        1.98      4.74 o 
   3  14  10       10.17        6.78      6.85 o 
  -6  15  10        0.09        9.98      7.17 o 
  -5  15  10        1.39        8.55      6.55 o 
  -4  15  10        8.01        8.98      5.27 o 
  -3  15  10        3.23        1.32      4.36 o 
  -2  15  10        0.16        3.54      4.50 o 
  -1  15  10        0.80       -6.15      4.10 o 
   0  15  10       10.85       12.96      4.99 o 
   1  15  10        0.00        0.81      5.59 o 
   2  15  10       14.58       11.16      6.94 o 
  -5  16  10        0.37       -8.50      5.67 o 
  -4  16  10       18.04       25.00      6.32 o 
  -3  16  10        7.06        5.99      6.37 o 
  -2  16  10       19.00       19.84      5.46 o 
  -1  16  10       29.19       27.64      5.46 o 
   0  16  10        4.13        8.39      4.88 o 
   1  16  10        0.17        6.03      5.30 o 
  -3  17  10        5.06        6.73      7.35 o 
  -2  17  10        0.53        1.95      4.66 o 
  -1  17  10        3.56        6.79      4.99 o 
 -10   1  11       14.58       24.14      6.89 o 
  -9   1  11       11.26       10.26      5.15 o 
  -8   1  11       11.03        5.64      4.69 o 
  -7   1  11      533.49      499.01     16.60 o 
  -6   1  11       54.19       76.88      6.37 o 
  -5   1  11      333.55      305.26      7.55 o 
  -4   1  11        8.39       10.54      2.92 o 
  -3   1  11        5.54        8.01      2.79 o 
  -2   1  11       19.49       13.41      3.62 o 
  -1   1  11      114.58      116.83      6.44 o 
   0   1  11      140.75      133.54      6.77 o 
   1   1  11      174.59      167.40      8.90 o 
   2   1  11       29.10       28.86      6.45 o 
   3   1  11      207.71      227.49     18.49 o 
   4   1  11       15.13       12.50      5.87 o 
   5   1  11        0.04        8.65      4.26 o 
   6   1  11      219.59      218.94     10.51 o 
 -10   2  11        5.32        0.80      7.32 o 
  -9   2  11       20.12       27.10      6.18 o 
  -8   2  11        1.65       -1.46      4.41 o 
  -7   2  11      851.34      841.32     18.94 o 
  -6   2  11       92.06       83.90      6.46 o 
  -5   2  11      141.51      130.01      5.44 o 
  -4   2  11        6.76        5.09      2.81 o 
  -3   2  11      441.65      413.49     13.41 o 
  -2   2  11       19.57       19.25      3.40 o 
  -1   2  11       83.69       77.35      5.67 o 
   0   2  11     2183.51     2071.89     34.35 o 
   1   2  11     2367.15     2300.35     44.01 o 
   2   2  11       62.97       53.60      7.69 o 
   3   2  11       52.99       41.42      9.01 o 
   4   2  11       54.79       43.14      7.41 o 
   5   2  11        6.29       -1.33      4.04 o 
   6   2  11       24.37       26.22      5.41 o 
 -10   3  11       80.02       81.64      9.18 o 
  -9   3  11       64.95       83.26      8.92 o 
  -8   3  11      420.52      444.02     13.56 o 
  -7   3  11      308.38      299.17     10.89 o 
  -6   3  11      627.51      661.65     26.76 o 
  -5   3  11      209.37      213.63      6.53 o 
  -4   3  11      113.80      106.89      4.99 o 
  -3   3  11       26.11       24.10      3.99 o 
  -2   3  11       52.94       51.12      4.44 o 
  -1   3  11      114.78      126.38      6.69 o 
   0   3  11     1219.73     1231.25     22.71 o 
   1   3  11      210.20      196.98     12.43 o 
   2   3  11      667.63      633.63     20.54 o 
   3   3  11       10.80        5.52      5.22 o 
   4   3  11       52.78       53.52      7.83 o 
   5   3  11       56.21       57.91      7.17 o 
   6   3  11        8.99        7.14      4.78 o 
 -10   4  11        6.26       11.13      6.51 o 
  -9   4  11       10.84       16.37      6.63 o 
  -8   4  11        6.66        3.63      4.62 o 
  -7   4  11       29.33       16.29      4.86 o 
  -6   4  11       91.93       82.32      6.52 o 
  -5   4  11      227.53      212.87      6.62 o 
  -4   4  11       10.45        6.49      3.55 o 
  -3   4  11      544.43      550.91     12.88 o 
  -2   4  11      100.77       94.91      5.20 o 
  -1   4  11      673.62      690.44     22.52 o 
   0   4  11      107.60      108.77      6.26 o 
   1   4  11        5.21        0.89      4.15 o 
   2   4  11       12.43       15.08      6.06 o 
   3   4  11       38.95       37.62      7.44 o 
   4   4  11        7.66       13.65      4.84 o 
   5   4  11        1.04        1.49      4.25 o 
   6   4  11       21.09       23.98      6.30 o 
  -9   5  11       10.43        3.46      9.33 o 
  -8   5  11      123.58      122.47     10.03 o 
  -7   5  11      142.81      141.94     15.28 o 
  -6   5  11      147.50      150.82     10.58 o 
  -5   5  11       33.64       29.11      4.05 o 
  -4   5  11       18.36       11.19      3.78 o 
  -3   5  11       33.76       37.57      4.61 o 
  -2   5  11      517.27      500.14     12.10 o 
  -1   5  11      309.00      294.21     10.70 o 
   0   5  11      548.21      543.18     15.34 o 
   1   5  11      322.15      301.09     20.48 o 
   2   5  11      231.05      225.03      9.86 o 
   3   5  11      101.23      108.06     22.40 o 
   4   5  11      132.70      123.20      8.66 o 
   5   5  11       48.25       44.86      6.71 o 
   6   5  11       10.64       25.60      7.38 o 
  -9   6  11        2.14       12.24      9.74 o 
  -8   6  11       96.38      119.59     10.01 o 
  -7   6  11      477.00      488.14     21.25 o 
  -6   6  11      150.04      140.60      9.72 o 
  -5   6  11      650.96      641.81     14.57 o 
  -4   6  11      152.03      164.43      9.19 o 
  -3   6  11      812.50      784.85     16.59 o 
  -2   6  11      125.09      117.73      6.53 o 
  -1   6  11      163.92      150.56      8.72 o 
   0   6  11      553.14      502.01     22.22 o 
   1   6  11     1519.33     1444.08     31.98 o 
   2   6  11      552.41      537.45     12.98 o 
   3   6  11        2.30        5.07      5.49 o 
   4   6  11      215.80      213.32     10.18 o 
   5   6  11       54.98       60.85      7.36 o 
  -9   7  11       40.14       57.90     12.85 o 
  -8   7  11        1.91        2.33      5.83 o 
  -7   7  11       82.40       78.98      8.51 o 
  -6   7  11       57.74       66.74      7.79 o 
  -5   7  11        6.05        3.79      4.24 o 
  -4   7  11       14.48        7.29      3.93 o 
  -3   7  11       51.28       46.58      5.37 o 
  -2   7  11       17.58       22.06      4.08 o 
  -1   7  11       21.17       20.41      5.07 o 
   0   7  11      115.40       94.60      7.47 o 
   1   7  11       23.72       27.18      4.51 o 
   2   7  11       21.39       21.68      4.24 o 
   3   7  11      218.78      227.47     12.84 o 
   4   7  11        3.45       10.17      6.14 o 
   5   7  11        9.88        9.51     10.35 o 
  -9   8  11        2.64       -3.55      9.86 o 
  -8   8  11        0.00        5.66      7.28 o 
  -7   8  11      221.74      217.19     12.28 o 
  -6   8  11       43.08       49.13      8.79 o 
  -5   8  11        0.00        0.06      4.49 o 
  -4   8  11        9.84        4.45      3.83 o 
  -3   8  11     1135.66     1101.18     21.48 o 
  -2   8  11      617.88      607.21     14.15 o 
  -1   8  11      229.18      228.34     11.21 o 
   0   8  11       98.28       74.94      7.07 o 
   1   8  11        1.29        4.24      3.81 o 
   2   8  11      229.28      230.35      8.69 o 
   3   8  11       40.09       45.72     10.20 o 
   4   8  11        1.28       -7.58      5.38 o 
   5   8  11        4.59       11.18      6.90 o 
  -9   9  11       97.72      110.63     16.43 o 
  -8   9  11       83.79       98.66     11.95 o 
  -7   9  11       22.87       20.64      7.86 o 
  -6   9  11        0.77        1.49      6.54 o 
  -5   9  11      242.26      286.88     11.92 o 
  -4   9  11       11.08       11.40      4.14 o 
  -3   9  11       30.63       30.08      4.91 o 
  -2   9  11       58.36       54.70      5.32 o 
  -1   9  11      225.98      228.00     13.90 o 
   0   9  11      458.22      407.15     11.64 o 
   1   9  11       54.54       52.95      5.46 o 
   2   9  11        3.71        5.01      4.54 o 
   3   9  11       18.50       16.16      6.42 o 
   4   9  11       14.51       18.31     17.37 o 
   5   9  11       64.13       74.02     10.08 o 
  -8  10  11       44.81       56.93     13.41 o 
  -7  10  11       65.50       58.04     10.31 o 
  -6  10  11       37.29       53.12     12.98 o 
  -5  10  11       80.23       89.60      7.86 o 
  -4  10  11       11.95       21.95      4.63 o 
  -3  10  11      417.97      445.79     12.36 o 
  -2  10  11      264.32      252.63     11.18 o 
  -1  10  11       98.41      117.84      7.30 o 
   0  10  11       18.46       14.29      4.45 o 
   1  10  11       77.11       70.29      5.98 o 
   2  10  11        0.02        1.29      4.39 o 
   3  10  11       28.14       22.55      7.04 o 
   4  10  11       14.32       18.75     10.15 o 
  -8  11  11        1.27       13.97     10.89 o 
  -7  11  11        3.07        3.75      7.64 o 
  -6  11  11       11.37       10.20      7.93 o 
  -5  11  11        0.26       14.87      7.30 o 
  -4  11  11        5.09        0.33      4.03 o 
  -3  11  11       11.48       14.68      5.35 o 
  -2  11  11      298.03      315.32     13.02 o 
  -1  11  11       15.63       13.39      4.52 o 
   0  11  11       51.80       47.15      5.44 o 
   1  11  11       13.46       12.84      4.43 o 
   2  11  11       33.52       38.32      5.95 o 
   3  11  11       10.59        9.56      6.83 o 
   4  11  11       40.82       53.90      9.34 o 
  -7  12  11       25.16       49.36      9.90 o 
  -6  12  11        3.43        9.68      7.77 o 
  -5  12  11       45.39       48.32      9.31 o 
  -4  12  11        1.55        8.03      4.90 o 
  -3  12  11       19.41       14.27      4.65 o 
  -2  12  11       70.30       63.37      6.15 o 
  -1  12  11      132.97      127.58      9.78 o 
   0  12  11        0.05       -0.22      3.88 o 
   1  12  11       23.11       27.09      6.33 o 
   2  12  11       41.60       34.04      6.09 o 
   3  12  11        6.81        7.58      6.61 o 
  -7  13  11       38.00       49.87      7.83 o 
  -6  13  11        6.64        7.39      5.87 o 
  -5  13  11      161.38      164.00     12.58 o 
  -4  13  11        0.07        5.37      5.26 o 
  -3  13  11        3.03       -0.31      4.22 o 
  -2  13  11        1.87        4.94      4.34 o 
  -1  13  11        0.92       -3.78      4.02 o 
   0  13  11       36.19       40.98      5.66 o 
   1  13  11       37.21       34.02      5.43 o 
   2  13  11       14.24        8.69     12.16 o 
   3  13  11       18.29        8.91      7.17 o 
  -6  14  11       16.66       18.22      8.98 o 
  -5  14  11        1.10       -0.82      8.00 o 
  -4  14  11        6.50        6.52      5.19 o 
  -3  14  11        5.06        8.80      4.59 o 
  -2  14  11       19.69       16.76      4.74 o 
  -1  14  11       11.90       11.14      4.72 o 
   0  14  11       75.81       78.24      6.88 o 
   1  14  11       25.80       27.38      6.19 o 
   2  14  11       11.37       12.36      7.40 o 
  -5  15  11       17.84       31.46      8.85 o 
  -4  15  11        0.23        0.75      5.30 o 
  -3  15  11        0.12        3.51      5.38 o 
  -2  15  11       36.77       35.80      6.03 o 
  -1  15  11        0.05       -2.54      4.39 o 
   0  15  11       14.06       29.48      7.88 o 
   1  15  11        0.39       -3.09      5.16 o 
  -4  16  11       59.41       87.53     12.69 o 
  -3  16  11        2.26       -5.01      5.34 o 
  -2  16  11        1.89       -1.47      5.03 o 
  -1  16  11        0.49       -1.66      4.45 o 
   0  16  11        8.81        9.31      5.06 o 
 -10   0  12        0.12       -6.78      8.89 o 
  -9   0  12      102.54      122.84     15.35 o 
  -8   0  12       32.59       38.71     15.07 o 
  -7   0  12       22.88       24.16      7.29 o 
  -6   0  12       64.72       62.83     10.51 o 
  -5   0  12        0.26       -5.68      3.78 o 
  -4   0  12        1.95        2.53      4.18 o 
  -3   0  12        0.13        4.45      4.79 o 
  -2   0  12      171.49      109.94      9.17 o 
  -1   0  12     1434.67     1375.44     34.77 o 
   0   0  12      152.31      128.56     14.64 o 
   1   0  12       55.25       47.48     10.62 o 
   2   0  12       89.58       92.99     13.03 o 
   3   0  12       94.49      108.16     14.23 o 
   4   0  12        4.91       -3.67      7.83 o 
   5   0  12      360.82      369.49     17.12 o 
 -10   1  12       36.20       59.40     10.56 o 
  -9   1  12       61.29       60.47      8.61 o 
  -8   1  12        4.55        6.35      4.97 o 
  -7   1  12        0.47       -3.64      4.26 o 
  -6   1  12       51.06       47.04      5.71 o 
  -5   1  12      200.66      191.70      6.56 o 
  -4   1  12        8.40        8.88      3.12 o 
  -3   1  12       23.54       24.18      3.84 o 
  -2   1  12       83.78       81.07      6.72 o 
  -1   1  12       84.85       64.76      6.39 o 
   0   1  12       24.12       25.12      6.19 o 
   1   1  12      149.55      172.81     11.70 o 
   2   1  12       74.86       63.43      8.19 o 
   3   1  12       13.03        9.50      5.87 o 
   4   1  12        3.88       15.76      6.36 o 
   5   1  12        7.03        3.57      4.72 o 
 -10   2  12       69.15       86.98      9.89 o 
  -9   2  12        1.40       -1.56      6.14 o 
  -8   2  12       58.52       56.70      6.43 o 
  -7   2  12       57.34       51.48      6.59 o 
  -6   2  12      106.11       89.42      7.66 o 
  -5   2  12        2.00       -0.38      2.86 o 
  -4   2  12      259.17      242.08      7.02 o 
  -3   2  12        1.04       -4.29      2.98 o 
  -2   2  12       23.17       19.87      4.89 o 
  -1   2  12       70.73       64.62      5.57 o 
   0   2  12      128.54      152.10      7.50 o 
   1   2  12       17.27        9.21      5.75 o 
   2   2  12       54.40       44.13      7.63 o 
   3   2  12        7.23       -0.18      5.25 o 
   4   2  12       33.62       29.97      7.27 o 
   5   2  12        8.71        2.32      4.43 o 
  -9   3  12       74.29       91.04     17.27 o 
  -8   3  12       10.88        5.72      4.92 o 
  -7   3  12       80.25       82.94      9.13 o 
  -6   3  12      135.75      138.39      8.01 o 
  -5   3  12      104.72      107.82      5.32 o 
  -4   3  12       35.01       31.41      4.03 o 
  -3   3  12       86.85      108.11      6.92 o 
  -2   3  12       24.68       22.58      4.97 o 
  -1   3  12        8.32        3.78      3.73 o 
   0   3  12      256.11      277.85     11.00 o 
   1   3  12      284.20      287.03     13.88 o 
   2   3  12       35.87       35.38      7.00 o 
   3   3  12       61.81       73.61      9.10 o 
   4   3  12        6.47        8.87      8.06 o 
   5   3  12        0.50       -6.29      4.23 o 
  -9   4  12       86.88       82.40      9.57 o 
  -8   4  12      158.48      163.00     10.92 o 
  -7   4  12       16.68       10.11      4.75 o 
  -6   4  12      218.22      222.37      9.51 o 
  -5   4  12        7.61        1.79      3.37 o 
  -4   4  12      134.29      123.03      8.04 o 
  -3   4  12      688.68      674.59     15.04 o 
  -2   4  12      693.05      613.71     14.47 o 
  -1   4  12     1864.59     1742.69     32.42 o 
   0   4  12      589.45      577.60     25.76 o 
   1   4  12      447.13      488.85     14.63 o 
   2   4  12        6.38       -2.04      9.82 o 
   3   4  12       79.42       85.85      9.29 o 
   4   4  12       49.28       49.11      8.45 o 
   5   4  12        0.89        6.56      4.59 o 
  -9   5  12        0.40       -4.49      9.77 o 
  -8   5  12       21.78       21.52      7.03 o 
  -7   5  12        1.57       -1.36      5.34 o 
  -6   5  12        1.97       -3.17      5.26 o 
  -5   5  12       34.99       38.23      4.74 o 
  -4   5  12        6.24        6.16      3.76 o 
  -3   5  12       28.98       23.32      5.24 o 
  -2   5  12      144.69      153.93      7.46 o 
  -1   5  12      210.63      221.72     10.05 o 
   0   5  12        1.45        3.62      4.53 o 
   1   5  12      259.97      252.25     10.83 o 
   2   5  12       74.09       77.53      6.92 o 
   3   5  12       47.53       42.71      7.79 o 
   4   5  12      128.80      138.51     13.96 o 
   5   5  12       24.02       29.34      6.49 o 
  -9   6  12       15.01       24.71     11.09 o 
  -8   6  12      100.00      120.30     22.76 o 
  -7   6  12        8.09       10.43      7.38 o 
  -6   6  12       15.08       12.36      5.97 o 
  -5   6  12      304.00      315.26     11.50 o 
  -4   6  12        0.99        3.03      4.76 o 
  -3   6  12       16.32       19.65      5.32 o 
  -2   6  12       98.22       82.63      5.81 o 
  -1   6  12      380.87      369.83     12.87 o 
   0   6  12       61.32       64.84     10.09 o 
   1   6  12       82.89       90.20      7.62 o 
   2   6  12       12.41       12.34      4.58 o 
   3   6  12       54.77       51.59     14.75 o 
   4   6  12        2.52        1.18      7.01 o 
   5   6  12        0.03       -6.07      6.81 o 
  -9   7  12       24.15       25.53     11.71 o 
  -8   7  12      139.84      140.37     31.24 o 
  -7   7  12        9.27        6.18      5.94 o 
  -6   7  12      148.62      150.29     16.37 o 
  -5   7  12        1.62       -1.05      4.61 o 
  -4   7  12      116.34      122.89      7.18 o 
  -3   7  12       23.38       30.14      4.75 o 
  -2   7  12       10.17       11.56      4.40 o 
  -1   7  12      978.47      847.11     20.97 o 
   0   7  12       97.16      106.31      8.39 o 
   1   7  12        0.00        2.61      3.87 o 
   2   7  12       75.81       75.76      7.01 o 
   3   7  12      176.56      190.28     13.51 o 
   4   7  12       65.37       72.37      9.81 o 
  -8   8  12        5.12        6.52      7.98 o 
  -7   8  12       32.41       38.65      8.98 o 
  -6   8  12       10.60        7.17      6.97 o 
  -5   8  12       14.68        8.60      5.15 o 
  -4   8  12        2.00        4.42      4.05 o 
  -3   8  12       48.15       55.86      5.53 o 
  -2   8  12      604.97      569.82     13.75 o 
  -1   8  12      343.28      302.51     11.83 o 
   0   8  12      108.56      106.96      8.41 o 
   1   8  12      144.63      151.75      8.05 o 
   2   8  12        4.26        8.90      4.58 o 
   3   8  12        9.66        1.52      5.87 o 
   4   8  12        0.01       -3.46      5.88 o 
  -8   9  12       46.62       56.63     13.23 o 
  -7   9  12        0.81      -10.40      8.96 o 
  -6   9  12        1.16       10.14      7.38 o 
  -5   9  12        0.01        1.33      4.76 o 
  -4   9  12      236.15      247.38      9.73 o 
  -3   9  12        0.91       10.25      4.26 o 
  -2   9  12        1.52        5.80      5.07 o 
  -1   9  12       22.49       21.96      5.50 o 
   0   9  12        2.93       11.18      4.63 o 
   1   9  12        6.98        8.75      4.18 o 
   2   9  12       98.40      121.18      8.57 o 
   3   9  12        0.77        1.14     15.35 o 
   4   9  12       28.54       21.08      7.70 o 
  -8  10  12       99.88      113.44     16.90 o 
  -7  10  12        0.10        5.19      7.88 o 
  -6  10  12       12.92       -8.47      6.86 o 
  -5  10  12       30.04       33.29      7.94 o 
  -4  10  12        0.22       -4.56      3.71 o 
  -3  10  12      121.98      125.38      9.03 o 
  -2  10  12        2.93        6.91      4.98 o 
  -1  10  12      174.52      180.02      9.62 o 
   0  10  12        1.43        3.69      4.19 o 
   1  10  12        4.05        3.45      4.06 o 
   2  10  12       25.48       14.51      6.92 o 
   3  10  12       35.00       35.58      7.83 o 
  -7  11  12       22.56       25.11      8.79 o 
  -6  11  12       17.08       28.70      8.65 o 
  -5  11  12       10.26        3.63      8.30 o 
  -4  11  12        7.54        9.68      6.23 o 
  -3  11  12       16.81       15.00      5.49 o 
  -2  11  12       57.02       64.57     10.31 o 
  -1  11  12       42.55       28.50      5.01 o 
   0  11  12       12.29       24.20      4.98 o 
   1  11  12      202.65      218.29      9.77 o 
   2  11  12       26.35       22.17      7.55 o 
   3  11  12       19.46        9.45      7.05 o 
  -7  12  12        0.07        7.43      8.51 o 
  -6  12  12       30.03       41.99      9.89 o 
  -5  12  12        1.33        2.00      9.80 o 
  -4  12  12       35.23       39.14      8.35 o 
  -3  12  12        5.64        3.89      4.45 o 
  -2  12  12       47.06       31.92      6.45 o 
  -1  12  12       80.66       80.78      6.88 o 
   0  12  12        4.74        7.39      4.53 o 
   1  12  12        1.04        1.57      5.09 o 
   2  12  12        0.10        6.83     10.20 o 
  -6  13  12        1.74        2.69      6.51 o 
  -5  13  12        1.15       -8.27     12.15 o 
  -4  13  12       16.86       17.97      5.74 o 
  -3  13  12       22.95       34.51      5.71 o 
  -2  13  12       30.84       34.72      5.57 o 
  -1  13  12       76.79       79.94      7.00 o 
   0  13  12        0.18       -1.04      4.43 o 
   1  13  12       18.46       21.51      9.03 o 
   2  13  12       22.26       16.51      8.69 o 
  -5  14  12        3.62        2.04      6.92 o 
  -4  14  12      161.26      151.28     10.29 o 
  -3  14  12        5.14        3.70      4.61 o 
  -2  14  12        0.92       -6.23      4.44 o 
  -1  14  12       21.52       22.13      5.37 o 
   0  14  12       66.34      100.96      7.84 o 
   1  14  12       11.33       10.31      8.34 o 
  -4  15  12        0.93       -0.10      6.87 o 
  -3  15  12        1.18        2.20      5.56 o 
  -2  15  12        0.67       -4.30      4.58 o 
  -1  15  12        4.63        6.76      5.15 o 
  -9   1  13        3.36       -2.13      6.23 o 
  -8   1  13        3.62       -2.50      4.70 o 
  -7   1  13       20.19       10.35      4.97 o 
  -6   1  13      111.31       94.32      7.06 o 
  -5   1  13      226.10      205.27      6.86 o 
  -4   1  13        5.68        2.08      3.05 o 
  -3   1  13        4.47        1.35      3.60 o 
  -2   1  13      151.70      160.37     10.24 o 
  -1   1  13       95.43       85.99      7.70 o 
   0   1  13      241.09      226.22     12.69 o 
   1   1  13       20.21       27.48      6.64 o 
   2   1  13        0.52       -4.12      5.73 o 
   3   1  13       33.05       29.51      7.42 o 
   4   1  13       22.95       27.98      7.88 o 
   5   1  13      221.62      234.80     11.21 o 
  -9   2  13       12.41       28.81      8.11 o 
  -8   2  13        0.86        2.71      5.13 o 
  -7   2  13        0.01       -6.61      4.41 o 
  -6   2  13        2.25        0.34      4.27 o 
  -5   2  13       14.62       10.24      3.39 o 
  -4   2  13      477.86      416.41     10.21 o 
  -3   2  13      239.49      196.59      7.44 o 
  -2   2  13      291.96      282.01     10.97 o 
  -1   2  13       36.31       42.94      7.15 o 
   0   2  13      146.77      166.20     11.94 o 
   1   2  13        5.39        3.38     11.03 o 
   2   2  13       66.53       56.77     11.94 o 
   3   2  13        6.49        2.27      6.00 o 
   4   2  13       21.32       18.66      8.61 o 
   5   2  13        6.89        3.98      5.37 o 
  -9   3  13        2.24       -2.30      6.15 o 
  -8   3  13        4.04        2.35      5.47 o 
  -7   3  13        6.17        2.33      4.71 o 
  -6   3  13        6.94       -0.38      6.26 o 
  -5   3  13       87.74       85.18      5.38 o 
  -4   3  13      106.82      111.76      6.89 o 
  -3   3  13        3.07       -2.18      3.64 o 
  -2   3  13        0.10        3.36      7.21 o 
  -1   3  13       35.74       31.26      5.72 o 
   0   3  13      126.83      116.83      8.34 o 
   1   3  13       15.59       19.06      6.37 o 
   2   3  13      175.55      165.46     14.91 o 
   3   3  13      260.81      263.24     14.43 o 
   4   3  13      303.14      366.93     17.49 o 
  -9   4  13        0.15        3.91      6.28 o 
  -8   4  13       12.75       12.93      6.09 o 
  -7   4  13       27.34       41.86      6.91 o 
  -6   4  13       11.55        2.22      5.43 o 
  -5   4  13       36.28       46.22      5.11 o 
  -4   4  13       49.25       42.88      5.02 o 
  -3   4  13       33.56       23.27      4.57 o 
  -2   4  13       16.03        9.55      5.80 o 
  -1   4  13       44.18       40.85      5.91 o 
   0   4  13        0.12       -3.52      4.70 o 
   1   4  13       31.38       44.33      7.72 o 
   2   4  13       62.89       61.67     10.59 o 
   3   4  13       96.72      114.28     11.33 o 
   4   4  13        0.85        0.02      6.59 o 
  -9   5  13       15.31       14.23     10.89 o 
  -8   5  13        2.06       -1.39     10.40 o 
  -7   5  13        1.20       -7.95      8.44 o 
  -6   5  13       84.29       87.66      8.67 o 
  -5   5  13       33.23       39.16      6.08 o 
  -4   5  13       12.62        7.94      4.21 o 
  -3   5  13       15.57        6.37      4.16 o 
  -2   5  13      332.61      330.25     12.32 o 
  -1   5  13      117.09      110.69      8.35 o 
   0   5  13        7.44        4.54      4.87 o 
   1   5  13        0.73       -2.17      4.37 o 
   2   5  13       86.04       97.46      7.76 o 
   3   5  13       25.91       43.43      8.42 o 
   4   5  13      206.00      228.37     35.13 o 
  -9   6  13        5.65        3.37     10.18 o 
  -8   6  13       37.14       36.94      9.70 o 
  -7   6  13       35.63       25.03      7.06 o 
  -6   6  13       43.00       50.22      8.95 o 
  -5   6  13        5.11        3.36      4.81 o 
  -4   6  13      358.36      358.66     11.18 o 
  -3   6  13      513.70      461.24     12.50 o 
  -2   6  13       80.91       83.46      7.41 o 
  -1   6  13      114.47      113.31      8.31 o 
   0   6  13       15.47       14.91      9.06 o 
   1   6  13      333.89      350.80     15.21 o 
   2   6  13      147.91      143.54     10.72 o 
   3   6  13       33.20       27.64      7.51 o 
   4   6  13        0.17        5.06      6.60 o 
  -8   7  13        1.24        5.55     10.07 o 
  -7   7  13        0.50        3.68      7.48 o 
  -6   7  13       25.04       34.54      8.68 o 
  -5   7  13       88.58       92.73      8.54 o 
  -4   7  13      220.02      231.82      9.63 o 
  -3   7  13       20.55       12.57      4.27 o 
  -2   7  13       74.90       89.69      7.85 o 
  -1   7  13       33.18       45.41      6.59 o 
   0   7  13        1.59        3.87      4.84 o 
   1   7  13        2.00       -1.59      4.03 o 
   2   7  13       34.73       37.29      7.89 o 
   3   7  13       18.13       22.96      9.71 o 
   4   7  13        1.87        3.08      6.80 o 
  -8   8  13       54.16       74.39     14.64 o 
  -7   8  13       17.62       -1.81     15.70 o 
  -6   8  13       45.84       54.17     15.70 o 
  -5   8  13       28.54       19.88      6.78 o 
  -4   8  13       13.14        7.85      4.33 o 
  -3   8  13      493.94      505.24     13.39 o 
  -2   8  13       91.54       99.00      8.37 o 
  -1   8  13       10.56       11.69      5.19 o 
   0   8  13       14.05        8.67      5.37 o 
   1   8  13       10.15       17.81      4.50 o 
   2   8  13       11.72        9.72      6.62 o 
   3   8  13        9.80        8.30      6.82 o 
  -8   9  13       42.14       63.00     14.55 o 
  -7   9  13        2.01        0.34      7.73 o 
  -6   9  13       32.91       39.94      9.37 o 
  -5   9  13        2.09        0.06      6.86 o 
  -4   9  13       32.98       33.00      7.27 o 
  -3   9  13      108.85      109.88      8.62 o 
  -2   9  13      198.18      186.77     10.86 o 
  -1   9  13      178.37      173.17     10.66 o 
   0   9  13       11.98        6.05      4.20 o 
   1   9  13        4.34        5.84      4.34 o 
   2   9  13        0.95        7.56      6.62 o 
   3   9  13        0.01       -0.16     12.25 o 
  -7  10  13        0.29        4.46      8.03 o 
  -6  10  13       65.14       86.95     11.56 o 
  -5  10  13       19.22       24.89     10.18 o 
  -4  10  13        5.88        7.36      5.13 o 
  -3  10  13       60.55       73.08      7.81 o 
  -2  10  13       43.73       17.21      7.96 o 
  -1  10  13      293.69      294.12     10.83 o 
   0  10  13        5.05       12.82      4.71 o 
   1  10  13       16.44       25.41      6.77 o 
   2  10  13       21.28       30.48      7.97 o 
   3  10  13        3.28        2.39     13.16 o 
  -7  11  13        1.31        2.00      8.08 o 
  -6  11  13        3.74       -8.63      9.27 o 
  -5  11  13        2.69        1.14      9.68 o 
  -4  11  13       61.68       71.57     10.95 o 
  -3  11  13       61.02       55.28      7.42 o 
  -2  11  13      146.03      165.80      9.20 o 
  -1  11  13       25.32       14.89      4.90 o 
   0  11  13       96.06       91.69      7.23 o 
   1  11  13        0.84        0.95      4.77 o 
   2  11  13       17.30       26.58      7.99 o 
  -6  12  13       75.01      100.53     16.70 o 
  -5  12  13       15.14        0.26     10.33 o 
  -4  12  13        7.80        3.12      8.25 o 
  -3  12  13       56.14       66.85      6.72 o 
  -2  12  13      219.61      232.78     10.59 o 
  -1  12  13        0.18        2.48      4.46 o 
   0  12  13       58.40       64.95      6.68 o 
   1  12  13        1.46        1.25      5.01 o 
  -5  13  13       62.36       75.08     20.79 o 
  -4  13  13       34.54       37.00      6.76 o 
  -3  13  13        4.22        4.50      4.68 o 
  -2  13  13       71.93       92.62      7.64 o 
  -1  13  13       24.87       35.41      5.96 o 
   0  13  13       22.27       22.48      5.44 o 
  -4  14  13        9.40       20.99      8.18 o 
  -3  14  13        5.53        1.62      8.69 o 
  -2  14  13       17.24       12.27      5.15 o 
  -1  14  13        4.13        6.33      5.22 o 
  -9   0  14       25.56       39.35     11.94 o 
  -8   0  14        4.23       -5.49      8.69 o 
  -7   0  14       44.21       33.05      8.08 o 
  -6   0  14       40.44       48.27      9.40 o 
  -5   0  14      642.59      623.81     17.48 o 
  -4   0  14      115.03       96.86     14.66 o 
  -3   0  14       33.85       56.51      8.64 o 
  -2   0  14       36.29       33.12      6.95 o 
  -1   0  14      203.02      236.46     20.60 o 
   0   0  14      111.23       94.14     14.29 o 
   1   0  14       92.55       99.21     14.97 o 
   2   0  14       69.86       85.74     14.67 o 
   3   0  14       42.03       25.09     11.24 o 
   4   0  14      136.34      145.58     18.78 o 
  -9   1  14       15.25       26.78      7.85 o 
  -8   1  14        5.40        5.74      6.66 o 
  -7   1  14        3.00        0.20      5.56 o 
  -6   1  14        2.74       -0.61      4.47 o 
  -5   1  14       35.73       34.03      4.21 o 
  -4   1  14        0.44        1.95      3.48 o 
  -3   1  14       79.06       68.20      5.95 o 
  -2   1  14       73.12       95.23      7.67 o 
  -1   1  14        0.11       -7.55      5.11 o 
   0   1  14       35.46       45.48      7.83 o 
   1   1  14       35.25       33.31      7.73 o 
   2   1  14      218.72      236.93     24.58 o 
   3   1  14        7.46       12.84      6.90 o 
   4   1  14        0.00        5.37      6.85 o 
  -9   2  14        2.70        6.21      6.91 o 
  -8   2  14       11.97       11.31      7.00 o 
  -7   2  14        9.01        7.47      4.93 o 
  -6   2  14       92.44       82.38      7.03 o 
  -5   2  14       55.09       57.23      4.70 o 
  -4   2  14       50.68       46.49      4.78 o 
  -3   2  14        5.52        8.54      5.75 o 
  -2   2  14       10.38        4.82      4.73 o 
  -1   2  14        7.35       11.91      6.51 o 
   0   2  14       50.34       36.80      7.68 o 
   1   2  14       30.76       33.45      7.94 o 
   2   2  14      231.54      234.66     14.41 o 
   3   2  14        6.44       -4.67      6.24 o 
   4   2  14        8.49        1.34      6.86 o 
  -9   3  14        1.77        0.06      8.86 o 
  -8   3  14        7.80        6.10      6.64 o 
  -7   3  14        0.17       -6.60      4.45 o 
  -6   3  14        0.18       -6.46      4.30 o 
  -5   3  14       29.55       29.11      4.96 o 
  -4   3  14        0.20       -4.18      3.77 o 
  -3   3  14      139.52       92.49      7.75 o 
  -2   3  14        1.64        7.37      4.89 o 
  -1   3  14      147.75      159.08      9.81 o 
   0   3  14      198.36      205.16     11.11 o 
   1   3  14      149.48      116.24     11.07 o 
   2   3  14      218.20      277.89     16.27 o 
   3   3  14       51.78       54.97      9.18 o 
   4   3  14        4.77       -3.97      6.66 o 
  -8   4  14       58.17       71.07     14.03 o 
  -7   4  14        1.31       -4.98      5.64 o 
  -6   4  14        0.87       -5.19      5.57 o 
  -5   4  14      236.95      219.62     10.67 o 
  -4   4  14        1.87        9.03      4.23 o 
  -3   4  14        7.91        1.99      4.62 o 
  -2   4  14       15.99        7.87      5.46 o 
  -1   4  14       23.83       30.11      8.42 o 
   0   4  14      173.00      191.04     14.11 o 
   1   4  14      171.25      168.86     13.18 o 
   2   4  14       11.00        9.57      9.16 o 
   3   4  14        2.97        2.20      6.66 o 
  -8   5  14        8.33       33.60     12.21 o 
  -7   5  14       16.04        9.87      7.84 o 
  -6   5  14        1.19       -9.40      6.27 o 
  -5   5  14       53.67       45.18      6.72 o 
  -4   5  14        0.01       10.51      4.69 o 
  -3   5  14        3.02        4.97      4.36 o 
  -2   5  14       27.55       19.63      5.59 o 
  -1   5  14      354.68      343.49     13.28 o 
   0   5  14        2.93       -0.56      5.66 o 
   1   5  14        0.01       -1.77      5.83 o 
   2   5  14      126.07      114.74     11.46 o 
   3   5  14        6.29       -3.49      6.44 o 
  -8   6  14        9.39        6.40     10.45 o 
  -7   6  14        7.57        3.71      7.56 o 
  -6   6  14       39.55       42.22      9.02 o 
  -5   6  14        9.02       11.44      5.96 o 
  -4   6  14       67.15       87.82      6.69 o 
  -3   6  14       24.40       20.45      4.62 o 
  -2   6  14       46.85       65.77      7.33 o 
  -1   6  14       94.64      102.83      8.97 o 
   0   6  14        1.86        9.90      8.10 o 
   1   6  14        2.23       -4.26      6.81 o 
   2   6  14       33.53       44.31     10.12 o 
   3   6  14       12.94       20.48      7.62 o 
  -8   7  14        6.82       16.26     11.44 o 
  -7   7  14       23.87       24.60     14.44 o 
  -6   7  14       18.09       14.60      7.88 o 
  -5   7  14        0.42        0.32      6.66 o 
  -4   7  14        3.02        2.58      4.73 o 
  -3   7  14        1.98        2.06      5.10 o 
  -2   7  14        1.90       -0.19      4.76 o 
  -1   7  14        2.02        7.98      5.20 o 
   0   7  14       34.87       43.44      9.98 o 
   1   7  14       24.21       28.88      5.17 o 
   2   7  14      173.61      203.85     14.64 o 
   3   7  14       61.49       69.33     16.55 o 
  -7   8  14        7.48       16.03     16.84 o 
  -6   8  14       75.27       92.84     14.82 o 
  -5   8  14        2.38       -7.18      6.48 o 
  -4   8  14       45.94       54.14      7.57 o 
  -3   8  14        0.19        7.71      5.37 o 
  -2   8  14      106.31      132.24      9.57 o 
  -1   8  14        1.42        9.71      5.30 o 
   0   8  14        6.67       11.34      5.76 o 
   1   8  14       38.67       43.65      6.45 o 
   2   8  14        3.15       -2.25      8.32 o 
  -7   9  14       31.24       35.91      9.86 o 
  -6   9  14        4.87       -1.72      7.56 o 
  -5   9  14        4.39        5.99      9.60 o 
  -4   9  14      144.30      182.25     10.94 o 
  -3   9  14      185.17      230.78     11.89 o 
  -2   9  14       15.69        9.39      5.67 o 
  -1   9  14       88.00      110.97      9.26 o 
   0   9  14        0.04        5.56      4.57 o 
   1   9  14       60.63       82.95      8.02 o 
   2   9  14       24.86       40.58      8.82 o 
  -6  10  14       45.97       61.48     14.26 o 
  -5  10  14       40.32       37.30     12.59 o 
  -4  10  14       70.28       89.01     10.59 o 
  -3  10  14       23.88       28.16      6.19 o 
  -2  10  14      208.56      213.03     12.39 o 
  -1  10  14       31.50       37.85      5.63 o 
   0  10  14       48.14       47.39      6.14 o 
   1  10  14        1.61       -1.25      5.04 o 
  -6  11  14        0.14       16.58     11.53 o 
  -5  11  14        2.11        6.25     11.06 o 
  -4  11  14        1.40       -8.65      7.39 o 
  -3  11  14       61.05       78.72      8.42 o 
  -2  11  14       59.65       74.83      7.10 o 
  -1  11  14       88.72       93.56      8.37 o 
   0  11  14        5.28        8.46      5.03 o 
   1  11  14       20.34       32.61     24.55 o 
  -5  12  14        4.64       -1.26     10.27 o 
  -4  12  14       27.02       38.55      8.74 o 
  -3  12  14       22.05       26.28      5.74 o 
  -2  12  14       59.55       86.18     11.12 o 
  -1  12  14      108.51      119.82     12.51 o 
   0  12  14       63.50       77.21     13.08 o 
  -3  13  14       19.74       23.14      6.74 o 
  -2  13  14        0.03       -5.35      6.55 o 
  -8   1  15       11.19        7.94      7.00 o 
  -7   1  15        0.01       -7.32      4.88 o 
  -6   1  15       17.32       12.66      5.42 o 
  -5   1  15       23.58       19.13      5.88 o 
  -4   1  15       82.79       69.60      6.12 o 
  -3   1  15       71.74       81.90      7.65 o 
  -2   1  15        1.89        0.18      4.59 o 
  -1   1  15       18.38       15.61      6.56 o 
   0   1  15        0.14        4.98     10.11 o 
   1   1  15        0.23       -4.17      5.67 o 
   2   1  15       63.77       68.48     15.22 o 
   3   1  15      106.20      118.33     12.50 o 
  -8   2  15        8.35       11.75      9.60 o 
  -7   2  15        0.11        3.44      5.71 o 
  -6   2  15      124.20      142.21      9.14 o 
  -5   2  15        1.94        3.77      5.20 o 
  -4   2  15       20.03       23.72      5.43 o 
  -3   2  15        0.39       -2.72      4.68 o 
  -2   2  15       15.08       14.48      5.47 o 
  -1   2  15      140.27      139.70      9.68 o 
   0   2  15        0.37       -6.89      5.63 o 
   1   2  15      236.92      271.19     15.34 o 
   2   2  15       38.14       42.23      8.44 o 
   3   2  15      159.39      179.10     14.98 o 
  -8   3  15       13.02       21.22      7.52 o 
  -7   3  15        1.50       -0.31      7.36 o 
  -6   3  15        5.80        7.24      5.13 o 
  -5   3  15       17.90        3.12     13.48 o 
  -4   3  15       18.80       19.98      4.82 o 
  -3   3  15        3.30       32.13      6.04 o 
  -2   3  15      145.59      140.94      9.75 o 
  -1   3  15       60.81       73.45      7.67 o 
   0   3  15       10.72        6.83      6.62 o 
   1   3  15      162.66      173.46     13.87 o 
   2   3  15       47.83       63.64      9.56 o 
   3   3  15       35.36       37.50      8.86 o 
  -8   4  15        0.01       -0.21     10.09 o 
  -7   4  15       60.98       63.73     10.58 o 
  -6   4  15        0.59       -7.27      9.82 o 
  -5   4  15       26.16       24.99      7.72 o 
  -4   4  15       42.99       42.89      5.90 o 
  -3   4  15        3.75       -3.86      4.75 o 
  -2   4  15        1.80       -0.59      7.48 o 
  -1   4  15        1.64        3.21      5.17 o 
   0   4  15       31.17       48.87     11.59 o 
   1   4  15        2.13       -2.77      6.19 o 
   2   4  15       35.30       48.91      9.25 o 
  -8   5  15        0.93       -7.81      9.10 o 
  -7   5  15        8.29        4.89     10.33 o 
  -6   5  15        2.14       -8.64      7.11 o 
  -5   5  15       51.67       62.21      9.28 o 
  -4   5  15       34.93       43.75      5.78 o 
  -3   5  15       63.45       55.77      7.17 o 
  -2   5  15       83.03       89.71      8.30 o 
  -1   5  15       99.58      123.73      9.45 o 
   0   5  15        3.25       12.94      5.59 o 
   1   5  15       60.14       76.39     10.20 o 
   2   5  15       91.59       81.64     10.84 o 
  -7   6  15       55.52       68.08     10.97 o 
  -6   6  15      263.04      323.14     22.30 o 
  -5   6  15        0.00       -2.83     10.26 o 
  -4   6  15        2.42        0.28      6.45 o 
  -3   6  15       16.02       20.71      5.90 o 
  -2   6  15        2.68        2.23      5.07 o 
  -1   6  15        0.94       -6.99      4.66 o 
   0   6  15        0.01        8.24      5.31 o 
   1   6  15        1.89        3.10      6.73 o 
   2   6  15        2.12       -6.69      6.45 o 
  -7   7  15        0.33       -4.17      7.61 o 
  -6   7  15       73.29       82.40     12.35 o 
  -5   7  15        0.86        0.71      7.01 o 
  -4   7  15        7.84       16.56      5.63 o 
  -3   7  15        5.21        4.60      5.12 o 
  -2   7  15       38.67       39.37      6.78 o 
  -1   7  15        1.42        0.29      4.98 o 
   0   7  15       60.52       66.10      8.07 o 
   1   7  15        0.23        3.65      4.97 o 
   2   7  15        9.82       32.05      8.82 o 
  -6   8  15       61.83       76.90     10.90 o 
  -5   8  15       37.04       35.30     12.76 o 
  -4   8  15       35.01       37.89      8.50 o 
  -3   8  15       30.04       36.71      6.76 o 
  -2   8  15       26.81       41.88     10.11 o 
  -1   8  15        0.01       -7.02      4.94 o 
   0   8  15       15.59       15.05      6.12 o 
   1   8  15       42.27       52.78      9.26 o 
  -6   9  15       52.54       64.03     14.91 o 
  -5   9  15       14.51       28.02     11.80 o 
  -4   9  15       17.71        4.45      6.78 o 
  -3   9  15       51.26       73.08      8.53 o 
  -2   9  15       10.45        8.16      5.89 o 
  -1   9  15        0.01        5.56      5.52 o 
   0   9  15       19.44       23.19      5.47 o 
   1   9  15        6.33       -0.11     17.55 o 
  -5  10  15       24.82       43.08     12.82 o 
  -4  10  15        2.89        7.53      7.01 o 
  -3  10  15      111.13       99.71      9.33 o 
  -2  10  15        8.81       20.60      6.74 o 
  -1  10  15       17.13       19.88      5.46 o 
   0  10  15       24.48       34.65      6.99 o 
  -4  11  15        0.29        3.50      7.39 o 
  -3  11  15       80.26       84.56     10.10 o 
  -2  11  15       22.59       20.64      5.55 o 
  -1  11  15       14.17       16.15      5.59 o 
  -7   0  16      126.75      169.02     19.54 o 
  -6   0  16       70.36       93.18     11.23 o 
  -5   0  16       13.84       -0.18      8.01 o 
  -4   0  16       91.23       93.81     14.88 o 
  -3   0  16      239.83      260.06     15.54 o 
  -2   0  16       47.71       50.47     12.00 o 
  -1   0  16        4.35        3.35      9.10 o 
   0   0  16      183.78      189.24     20.36 o 
   1   0  16      255.80      276.10     24.80 o 
   2   0  16       60.39       59.13     14.23 o 
  -7   1  16       11.83        2.46     10.15 o 
  -6   1  16       69.34       70.68     11.78 o 
  -5   1  16       28.94       27.85      7.49 o 
  -4   1  16      160.73      179.49      9.40 o 
  -3   1  16       53.08       68.57      7.71 o 
  -2   1  16        6.51        3.64      6.13 o 
  -1   1  16       37.33       52.78      8.85 o 
   0   1  16      306.12      376.52     18.32 o 
   1   1  16        6.34       13.78      7.41 o 
   2   1  16        0.05       -6.33      9.20 o 
  -7   2  16       21.49       26.73      8.29 o 
  -6   2  16       15.97        3.89      5.99 o 
  -5   2  16        0.12        2.84      7.50 o 
  -4   2  16       52.17       59.70      7.46 o 
  -3   2  16        0.20        5.77      9.29 o 
  -2   2  16        0.38       -2.33      4.93 o 
  -1   2  16       54.66       53.76      9.35 o 
   0   2  16       32.28       31.01      8.25 o 
   1   2  16       22.60       14.89      7.35 o 
   2   2  16       23.06       21.63      8.19 o 
  -7   3  16        7.28        6.40     10.65 o 
  -6   3  16       42.09       70.34     10.34 o 
  -5   3  16        1.65       -8.35      7.97 o 
  -4   3  16       30.40       26.31      6.03 o 
  -3   3  16        3.51        1.24      7.45 o 
  -2   3  16        4.16       -2.02      5.68 o 
  -1   3  16       31.30       19.30      8.64 o 
   0   3  16      174.45      222.95     15.95 o 
   1   3  16       10.35       12.73      7.68 o 
  -7   4  16      158.28      197.87     21.66 o 
  -6   4  16       46.68       63.41     15.46 o 
  -5   4  16       53.05       53.12     12.28 o 
  -4   4  16      121.01      139.48      9.73 o 
  -3   4  16       39.44       32.85      6.75 o 
  -2   4  16        5.35        6.19      5.34 o 
  -1   4  16       35.51       47.39     11.97 o 
   0   4  16        0.86       10.35      7.10 o 
   1   4  16       10.64        9.77      7.25 o 
  -7   5  16        1.11       15.96     11.41 o 
  -6   5  16      180.71      224.01     29.96 o 
  -5   5  16        5.43        2.89     17.33 o 
  -4   5  16       39.60       55.73      7.53 o 
  -3   5  16       35.42       29.61      7.13 o 
  -2   5  16        0.22       -3.76      5.01 o 
  -1   5  16        2.16       -3.43      5.16 o 
   0   5  16       31.46       25.89      8.44 o 
   1   5  16       85.00      105.69     12.05 o 
  -6   6  16       56.50       60.23     10.48 o 
  -5   6  16       23.90       33.36     12.76 o 
  -4   6  16        0.13        2.21      5.12 o 
  -3   6  16       72.81      107.53      9.36 o 
  -2   6  16       23.52       29.75      6.60 o 
  -1   6  16       15.42        7.80      5.93 o 
   0   6  16       41.63       51.15      7.50 o 
   1   6  16       10.92       14.66      8.06 o 
  -6   7  16       19.70       35.30     12.71 o 
  -5   7  16       14.57       23.74     12.24 o 
  -4   7  16       48.23       33.30      8.33 o 
  -3   7  16        8.71       16.24      6.12 o 
  -2   7  16       10.89       12.42      7.87 o 
  -1   7  16        2.99       -0.56      5.48 o 
   0   7  16       14.67       16.61      6.46 o 
  -5   8  16       33.98       41.76     13.76 o 
  -4   8  16       12.69       27.83      8.05 o 
  -3   8  16        0.03        2.66      5.77 o 
  -2   8  16        1.66        1.94      5.75 o 
  -1   8  16        0.16       -7.31      4.87 o 
  -4   9  16        1.25       15.60      9.27 o 
  -3   9  16        3.81        7.55      6.24 o 
  -2   9  16        8.73        6.56      5.89 o 
  -6   1  17        2.07        1.75      7.09 o 
  -5   1  17       20.86       21.64     15.35 o 
  -4   1  17        7.60       -3.15      5.15 o 
  -3   1  17       17.35       31.20      6.52 o 
  -2   1  17       47.39       54.46      9.27 o 
  -1   1  17       93.89      133.21     19.75 o 
   0   1  17       31.19       29.09      8.52 o 
  -6   2  17       19.97       16.72      8.24 o 
  -5   2  17      119.85      119.49     16.73 o 
  -4   2  17        5.51        0.28      7.30 o 
  -3   2  17       28.53       27.79      8.63 o 
  -2   2  17        9.85       10.43      7.30 o 
  -1   2  17       23.71       24.50     15.10 o 
   0   2  17      138.40      148.29     27.94 o 
  -6   3  17       11.85       11.19     22.08 o 
  -5   3  17        3.82       27.61     11.30 o 
  -4   3  17       10.58        7.32      5.57 o 
  -3   3  17       18.75       15.23      6.21 o 
  -2   3  17       78.20      107.74      9.48 o 
  -1   3  17       75.05       95.51     11.76 o 
   0   3  17        3.33       -0.13      6.99 o 
  -6   4  17        6.27      -13.35     22.95 o 
  -5   4  17        0.00        1.17      9.60 o 
  -4   4  17        0.00       -9.01      6.01 o 
  -3   4  17      127.99      129.51     10.13 o 
  -2   4  17       44.19       48.79      7.66 o 
  -1   4  17        5.63        7.66      7.04 o 
  -5   5  17       11.28       16.78     11.74 o 
  -4   5  17       19.43       32.53      8.48 o 
  -3   5  17       15.59       12.77      8.03 o 
  -2   5  17      107.54       99.81      9.63 o 
  -1   5  17       10.77       10.86      7.46 o 
  -4   6  17        5.98        9.15      7.74 o 
  -3   6  17       37.81       45.88     13.28 o 
  -2   6  17        1.92       -4.65      5.49 o 
  -3   7  17       52.50       61.44      8.23 o 
  -3   0  18       28.36       41.38     12.82 o 
  -4   1  18        1.36        7.86      9.77 o 
  -3   1  18       44.30       62.45     11.71 o 
  -3   2  18       24.81       15.44      6.35 o 
                                                 
